# Supplementary material for: Sucrose Facilitates Rhizome Development of Perennial Rice (Oryza longistaminata)
Source: Int J Mol Sci. 2022 Nov 2;23(21):13396. doi: 10.3390/ijms232113396 (PMC9654561; doi:10.3390/ijms232113396)
Supplement: Supplementary file 1 [file ijms-23-13396-s001.zip]

Archive with 10 entries (10 files):
- ijms-1966856_supp_to_conv.pdf
- Table S1. The basic medium formula.xls
- Table S2. Primers for quantitative real-time PCR.xls
- Table S3. Sequencing data quality control statistics.xls
- Table S4. The correlation coefficients between biological replicates.xls
- Table S5.  genes were aligned with six major databases.xls
- Table S6.  genes annotation functional type G of COG.xls
- Table S7.  genes in carbohydrate transport and metabolism of GO .xls
- Table S8.  genes in response to water of GO.xls
- Table S9.  genes in carbohydrate transport metabolism KEGG pathway.xls
