# Supplementary material for: Sucrose Facilitates Rhizome Development of Perennial Rice (Oryza longistaminata)
Source: Int J Mol Sci. 2022 Nov 2;23(21):13396. doi: 10.3390/ijms232113396 (PMC9654561; doi:10.3390/ijms232113396)
Supplement: Supplementary file 1 [file ijms-23-13396-s001.zip › Table S1. The basic medium formula.xls]

## Sheet: Sheet1
Table S1. The basic medium formula
Name of stock solution, reagent / drug	Drug consumption of 1L medium
N6 max stock solution（10×）	50 ml
MS min stock solution （100×）	5 ml
Fe2+-EDTAstock solution（100×）	10 ml
Vitamin stock solution（100×）	10 ml
PH value	5.8
Phytagel	3g
See the e-book for the preparation of each stock solution：Rice Protocol eBook（https://bio-protocol.org/bio101/Default.aspx）。
