# Supplementary material for: Sucrose Facilitates Rhizome Development of Perennial Rice (Oryza longistaminata)
Source: Int J Mol Sci. 2022 Nov 2;23(21):13396. doi: 10.3390/ijms232113396 (PMC9654561; doi:10.3390/ijms232113396)
Supplement: Supplementary file 1 [file ijms-23-13396-s001.zip › Table S2. Primers for quantitative real-time PCR.xls]

## Sheet: Sheet1
Primer	Sequence
OsbZIP16-F	GATGCCATATCCAACATTG
OsbZIP16-R	TGAGATCATGCGAGTAAG
RSUS3-F	CATATTCAGAGTTCCATCAC
RSUS3-R	AAGAAGGTCCAAGAGAAG
OsGMST1-F	CTCATCAACTGTGTTCAG
OsGMST1-R	GTCCATTAGAAGCATAGC
OsSSIIIb-F	ATCGCATACAAGGTGACT
OsSSIIIb-R	ATAGTGGCTCATCATAGGTT
OsSSI-F	TCGTGTGATGGTTGTAATG
OsSSI-R	CTTAATGTGCTTCTCAGTGT
MOC2-F	GCACGCTTGTTCTGAGTA
MOC2-R	GTATCTTGATGTCTGGATGAGT
OsTEF1-F	GGAAGTAGTGTTGAGTGT
OsTEF1-R	GGTTCAGTCAGAGCATTA
EXPA2-F	TGCCCGTCTCCTACAGAA
EXPA2-R	ACAAGAACCAGGTTGAAGT
PSL1-F	CCCATCATCATCGACCAG
PSL1-R	AGTAGGAGACGCCGTTGA
EXPB3-F	CAGATAAGATGCGTCAAC
EXPB3-R	GAAGTGGTACTTGGAAAC
OsGS1-F	GTCATCGCCGAGTACATAT
OsGS1-R	GGTCATCAACAGGTCCAG
OsINV3-F	GGAGATGGTGAGGCTGATGGGC
OsINV3-R	ACCGGACCGTTGGGATCGTTC
EXPB7-F	TGCCTTGTCAGTATCCAG
EXPB7-R	GTTCTCGTACTCCACCAG
OsSPS1-F	GTACATTGTGCTCATCAGTCTTCAT
OsSPS1-R	ATATTTCACCTGTCCTCCAGTATCT
