# Supplementary material for: Sucrose Facilitates Rhizome Development of Perennial Rice (Oryza longistaminata)
Source: Int J Mol Sci. 2022 Nov 2;23(21):13396. doi: 10.3390/ijms232113396 (PMC9654561; doi:10.3390/ijms232113396)
Supplement: Supplementary file 1 [file ijms-23-13396-s001.zip › Table S3. Sequencing data quality control statistics.xls]

## Sheet: Sheet1
Sample	Raw reads	Raw bases	Clean reads	Clean bases	Error rate(%)	Q20	Q30	Total mapped
						(%)	(%)
S100_1	54399218	8214281918	53877738	8024464461	0.0243	98.27	94.81	44283009（82.19%）
S100_2	52898638	7987694338	52447942	7833163504	0.024	98.39	95.13	43170719（82.31%）
S100_3	51793622	7820836922	51344006	7655884768	0.0241	98.38	95.12	42387895（82.56%）
S20_1	55275980	8346672980	54679602	8140777430	0.0242	98.3	94.93	44815066（81.96%）
S20_2	53470292	8074014092	52950598	7862814204	0.0238	98.47	95.35	43214372（81.61%）
S20_3	57278246	8649015146	56705086	8426814655	0.0241	98.37	95.1	46150943（81.39%）
