# Supplementary material for: Sucrose Facilitates Rhizome Development of Perennial Rice (Oryza longistaminata)
Source: Int J Mol Sci. 2022 Nov 2;23(21):13396. doi: 10.3390/ijms232113396 (PMC9654561; doi:10.3390/ijms232113396)
Supplement: Supplementary file 1 [file ijms-23-13396-s001.zip › Table S4. The correlation coefficients between biological replicates.xls]

## Sheet: Sheet1
	S20_1	S20_2	S20_3	S100_1	S100_2	S100_3
S20_1	1	0.9902	0.9902
S20_2		1	0.99
S20_3			1
S100_1				1	0.9897	0.9886
S100_2					1	0.9889
S100_3						1
