# Supplementary material for: Sucrose Facilitates Rhizome Development of Perennial Rice (Oryza longistaminata)
Source: Int J Mol Sci. 2022 Nov 2;23(21):13396. doi: 10.3390/ijms232113396 (PMC9654561; doi:10.3390/ijms232113396)
Supplement: Supplementary file 1 [file ijms-23-13396-s001.zip › Table S5. genes were aligned with six major databases.xls]

## Sheet: Table S5.  genes were aligned w
Gene ID	GO_id	GO_term	Go_description	KO_id	KO_name	Pathway_id	Pathway_definition	COG_id	COG_Functional Categories	NR_hit-name	NR_description	Swiss-Prot_hit-name	Swiss-Prot_description	Pfam_id	Domain	Domain description
Os10g0134800	GO:0006915;;GO:0005524;;GO:0043531	biological_process;;molecular_function;;molecular_function;;	BP:apoptotic process;;MF:ATP binding;;MF:ADP binding;;	------	------	------	------	COG4886	S:Function unknown	BAT09794.1	Os10g0134800, partial [Oryza sativa Japonica Group]	------	------	------	------	------
Os01g0835800	GO:0016310;;GO:0005739;;GO:0003779;;GO:0016301	biological_process;;cellular_component;;molecular_function;;molecular_function;;	BP:phosphorylation;;CC:mitochondrion;;MF:actin binding;;MF:kinase activity;;	------	------	------	------	ENOG410Y9Y9	S:Function unknown	XP_015623739.1	PREDICTED: protein NETWORKED 2A isoform X1 [Oryza sativa Japonica Group]	sp|F4I131|NET2B_ARATH;;	Protein NETWORKED 2B OS=Arabidopsis thaliana OX=3702 GN=NET2B PE=3 SV=1;;	PF07765.9;;PF07439.8	KIP1;;DUF1515	KIP1-like protein;;Protein of unknown function
Os01g0725900	------	------	------	------	------	------	------	ENOG41107Q0;;ENOG41108HG;;ENOG410ZDC2	S:Function unknown;;	BAS74125.1	Os01g0725900, partial [Oryza sativa Japonica Group]	sp|Q9FZA2|AGP31_ARATH;;	Non-classical arabinogalactan protein 31 OS=Arabidopsis thaliana OX=3702 GN=AGP31 PE=1 SV=1;;	PF01190.14	Pollen_Ole_e_I	Pollen proteins Ole e I like
Os02g0477401	GO:0006486;;GO:0016021;;GO:0016020;;GO:0005739;;GO:0016757	biological_process;;cellular_component;;cellular_component;;cellular_component;;molecular_function;;	BP:protein glycosylation;;CC:integral component of membrane;;CC:membrane;;CC:mitochondrion;;MF:transferase activity, transferring glycosyl groups;;	------	------	------	------	ENOG410XTFH	S:Function unknown	BAH91690.1	Os02g0477401 [Oryza sativa Japonica Group]	------	------	------	------	------
Os08g0119300	GO:0016021;;GO:0016020	cellular_component;;cellular_component;;	CC:integral component of membrane;;CC:membrane;;	------	------	------	------	COG4371	S:Function unknown	BAF22785.1	Os08g0119300 [Oryza sativa Japonica Group]	------	------	------	------	------
Os12g0566500	GO:0000178;;GO:0009536;;GO:0003723	cellular_component;;cellular_component;;molecular_function;;	CC:exosom;;CC:plastid;;MF:RNA binding;;	------	------	------	------	ENOG410XQ07	S:Function unknown	BAT17698.1	Os12g0566500, partial [Oryza sativa Japonica Group]	------	------	------	------	------
Os07g0168300	GO:0009407;;GO:0006749;;GO:0005737;;GO:0004364;;GO:0016740;;GO:0005515	biological_process;;biological_process;;cellular_component;;molecular_function;;molecular_function;;molecular_function;;	BP:toxin catabolic process;;BP:glutathione metabolic process;;CC:cytoplasm;;MF:glutathione transferase activity;;MF:transferase activity;;MF:protein binding;;	K00799	GST, gst	map05225;;map00480	Hepatocellular carcinoma;;Glutathione metabolism	ENOG410XSIX	J:Translation, ribosomal structure and biogenesis	XP_015647678.1	PREDICTED: probable glutathione S-transferase GSTU6 [Oryza sativa Japonica Group]	sp|Q06398|GSTU6_ORYSJ;;	Probable glutathione S-transferase GSTU6 OS=Oryza sativa subsp. japonica OX=39947 GN=GSTU6 PE=2 SV=2;;	PF13417.3;;PF02798.17;;PF13409.3;;PF13410.3;;PF00043.22	GST_N_3;;GST_N;;GST_N_2;;GST_C_2;;GST_C	Glutathione S-transferase, N-terminal domain;;Glutathione S-transferase, N-terminal domain;;Glutathione S-transferase, N-terminal domain;;Glutathione S-transferase, C-terminal domain;;Glutathione S-transferase, C-terminal domain
Os09g0259701	GO:0051260;;GO:0005739	biological_process;;cellular_component;;	BP:protein homooligomerization;;CC:mitochondrion;;	------	------	------	------	COG2801;;ENOG410XSWI;;COG2036	S:Function unknown;;B:Chromatin structure and dynamics	BAT07101.1	Os09g0259800 [Oryza sativa Japonica Group]	sp|O65555|Y4094_ARATH;;	BTB/POZ domain-containing protein At4g30940 OS=Arabidopsis thaliana OX=3702 GN=At4g30940 PE=2 SV=1;;	------	------	------
Os08g0472400	------	------	------	------	------	------	------	ENOG4111KG5	S:Function unknown	XP_015649316.1	PREDICTED: uncharacterized protein LOC4345808 [Oryza sativa Japonica Group]	------	------	------	------	------
Os01g0500500	GO:0071249	biological_process;;	BP:cellular response to nitrate;;	------	------	------	------	ENOG410Y91T	S:Function unknown	XP_015620167.1	PREDICTED: uncharacterized protein LOC9270392 [Oryza sativa Japonica Group]	sp|Q93YU8|NRG2_ARATH;;	Nitrate regulatory gene2 protein OS=Arabidopsis thaliana OX=3702 GN=NRG2 PE=1 SV=1;;	PF04782.9;;PF04783.9	DUF632;;DUF630	Protein of unknown function;;Protein of unknown function
Os07g0190700	GO:0006810;;GO:0016020;;GO:0016021;;GO:0005215	biological_process;;cellular_component;;cellular_component;;molecular_function;;	BP:transport;;CC:membrane;;CC:integral component of membrane;;MF:transporter activity;;	K14638	SLC15A3_4, PHT	------	------	COG3104	E:Amino acid transport and metabolism	BAC83856.1	putative nitrate transporter NRT1-5 [Oryza sativa Japonica Group]	sp|Q9LV10|PTR53_ARATH;;	Protein NRT1/ PTR FAMILY 2.11 OS=Arabidopsis thaliana OX=3702 GN=NPF2.11 PE=1 SV=1;;	------	------	------
Os01g0256400	GO:0007017;;GO:2000582;;GO:0005737;;GO:0031514;;GO:0005856;;GO:0005868;;GO:0030286;;GO:0005874;;GO:0005875;;GO:0051959;;GO:0008574;;GO:0045505;;GO:0003774	biological_process;;biological_process;;cellular_component;;cellular_component;;cellular_component;;cellular_component;;cellular_component;;cellular_component;;cellular_component;;molecular_function;;molecular_function;;molecular_function;;molecular_function;;	BP:microtubule-based process;;BP:positive regulation of ATP-dependent microtubule motor activity, plus-end-directed;;CC:cytoplasm;;CC:motile cilium;;CC:cytoskeleton;;CC:cytoplasmic dynein complex;;CC:dynein complex;;CC:microtubule;;CC:microtubule associated complex;;MF:dynein light intermediate chain binding;;MF:ATP-dependent microtubule motor activity, plus-end-directed;;MF:dynein intermediate c…	K10418	DYNLL	------	------	ENOG4111NK2	S:Function unknown	XP_015621084.1	PREDICTED: dynein light chain 1, cytoplasmic [Oryza sativa Japonica Group]	sp|Q24117|DYL1_DROME;;	Dynein light chain 1, cytoplasmic OS=Drosophila melanogaster OX=7227 GN=ctp PE=1 SV=1;;	PF01221.15	Dynein_light	Dynein light chain type 1
Os06g0164600	GO:0006468;;GO:0016310;;GO:0048544;;GO:0016021;;GO:0005886;;GO:0004672;;GO:0000166;;GO:0004674;;GO:0005524	biological_process;;biological_process;;biological_process;;cellular_component;;cellular_component;;molecular_function;;molecular_function;;molecular_function;;molecular_function;;	BP:protein phosphorylation;;BP:phosphorylation;;BP:recognition of pollen;;CC:integral component of membrane;;CC:plasma membrane;;MF:protein kinase activity;;MF:nucleotide binding;;MF:protein serine/threonine kinase activity;;MF:ATP binding;;	------	------	------	------	COG0515	S:Function unknown	EEE65153.1	hypothetical protein OsJ_20242 [Oryza sativa Japonica Group]	sp|P17801|KPRO_MAIZE;;	Putative receptor protein kinase ZmPK1 OS=Zea mays OX=4577 GN=PK1 PE=2 SV=2;;	------	------	------
Os02g0696600	------	------	------	------	------	------	------	ENOG41108CG;;ENOG41103WE	S:Function unknown;;	BAS80419.1	Os02g0696600, partial [Oryza sativa Japonica Group]	------	------	------	------	------
Os03g0712733	GO:0005975;;GO:0009590;;GO:0005978;;GO:0006006;;GO:0019388;;GO:0019252;;GO:0005737;;GO:0009570;;GO:0005829;;GO:0010319;;GO:0000287;;GO:0004614;;GO:0016868	biological_process;;biological_process;;biological_process;;biological_process;;biological_process;;biological_process;;cellular_component;;cellular_component;;cellular_component;;cellular_component;;molecular_function;;molecular_function;;molecular_function;;	BP:carbohydrate metabolic process;;BP:detection of gravity;;BP:glycogen biosynthetic process;;BP:glucose metabolic process;;BP:galactose catabolic process;;BP:starch biosynthetic process;;CC:cytoplasm;;CC:chloroplast stroma;;CC:cytosol;;CC:stromule;;MF:magnesium ion binding;;MF:phosphoglucomutase activity;;MF:intramolecular transferase activity, phosphotransferases;;	K01835	pgm	map00230;;map00520;;map00052;;map00010;;map00500;;map00030	Purine metabolism;;Amino sugar and nucleotide sugar metabolism;;Galactose metabolism;;Glycolysis / Gluconeogenesis;;Starch and sucrose metabolism;;Pentose phosphate pathway	COG0033	G:Carbohydrate transport and metabolism	BAS86049.1	Os03g0712700, partial [Oryza sativa Japonica Group]	sp|P93805|PGMC2_MAIZE;;	Phosphoglucomutase, cytoplasmic 2 OS=Zea mays OX=4577 PE=2 SV=2;;	------	------	------
Os04g0414500	GO:0016020	cellular_component;;	CC:membrane;;	------	------	------	------	ENOG410YK80	S:Function unknown	BAF14668.1	Os04g0414500 [Oryza sativa Japonica Group]	sp|Q9SIH5|FB322_ARATH;;	Probable F-box protein At2g36090 OS=Arabidopsis thaliana OX=3702 GN=At2g36090 PE=2 SV=1;;	------	------	------
Os03g0233000	GO:0055085;;GO:0051560;;GO:0005739;;GO:0015292	biological_process;;biological_process;;cellular_component;;molecular_function;;	BP:transmembrane transport;;BP:mitochondrial calcium ion homeostasis;;CC:mitochondrion;;MF:uniporter activity;;	K20858	MCU	map04218	Cellular senescence	ENOG410Y3YU	S:Function unknown	EAY89152.1	hypothetical protein OsI_10643 [Oryza sativa Indica Group]	sp|O64823|MCU2_ARATH;;	Calcium uniporter protein 2, mitochondrial OS=Arabidopsis thaliana OX=3702 GN=At2g23790 PE=2 SV=1;;	PF04678.10	MCU	Mitochondrial calcium uniporter
ENSRNA049472788	------	------	------	------	------	------	------	------	------	------	------	------	------	------	------	------
Os04g0137550	------	------	------	------	------	------	------	ENOG41105XI;;COG2801;;ENOG41107PD	C:Energy production and conversion;;S:Function unknown	AHW98529.1	hypothetical protein [Oryza nivara]	------	------	------	------	------
Os03g0392400	------	------	------	------	------	------	------	ENOG410YIE6;;COG0484	S:Function unknown;;O:Posttranslational modification, protein turnover, chaperones	XP_015631126.1	PREDICTED: uncharacterized protein LOC4333027 [Oryza sativa Japonica Group]	------	------	PF00226.28	DnaJ	DnaJ domain
Os12g0124000	GO:0005634;;GO:0009536;;GO:0005515;;GO:0003729	cellular_component;;cellular_component;;molecular_function;;molecular_function;;	CC:nucleus;;CC:plastid;;MF:protein binding;;MF:mRNA binding;;	------	------	------	------	ENOG4111QZY	T:Signal transduction mechanisms	XP_015620005.1	PREDICTED: uncharacterized protein LOC4351372 isoform X4 [Oryza sativa Japonica Group]	sp|P93236|ABA2_SOLLC;;	Zeaxanthin epoxidase, chloroplastic OS=Solanum lycopersicum OX=4081 PE=2 SV=1;;	PF00498.23;;PF16697.2	FHA;;Yop-YscD_cpl	FHA domain;;Inner membrane component of T3SS, cytoplasmic domain
Os03g0305400	GO:0006950;;GO:0005773	biological_process;;cellular_component;;	BP:response to stress;;CC:vacuole;;	------	------	------	------	ENOG410XU6S;;ENOG410XURP	T:Signal transduction mechanisms;;S:Function unknown	XP_015632558.1	PREDICTED: universal stress protein A-like protein isoform X4 [Oryza sativa Japonica Group]	sp|Q8L4N1|PHO34_ARATH;;	Universal stress protein PHOS34 OS=Arabidopsis thaliana OX=3702 GN=PHOS34 PE=1 SV=1;;	PF00582.23	Usp	Universal stress protein family
Os05g0482400	GO:0009826;;GO:0045487;;GO:0007275;;GO:0055114;;GO:0016020;;GO:0005783;;GO:0016021;;GO:0005789;;GO:0004497;;GO:0020037;;GO:0016705;;GO:0005506;;GO:0046872;;GO:0016491	biological_process;;biological_process;;biological_process;;biological_process;;cellular_component;;cellular_component;;cellular_component;;cellular_component;;molecular_function;;molecular_function;;molecular_function;;molecular_function;;molecular_function;;molecular_function;;	BP:unidimensional cell growth;;BP:gibberellin catabolic process;;BP:multicellular organism development;;BP:oxidation-reduction process;;CC:membrane;;CC:endoplasmic reticulum;;CC:integral component of membrane;;CC:endoplasmic reticulum membrane;;MF:monooxygenase activity;;MF:heme binding;;MF:oxidoreductase activity, acting on paired donors, with incorporation or reduction of molecular oxygen;;MF:i…	K20663	CYP714D1	------	------	COG2124	S:Function unknown	XP_015637923.1	PREDICTED: cytochrome P450 714D1 [Oryza sativa Japonica Group]	sp|Q5KQH7|C14D1_ORYSJ;;	Cytochrome P450 714D1 OS=Oryza sativa subsp. japonica OX=39947 GN=CYP714D1 PE=1 SV=1;;	PF00067.19	p450	Cytochrome P450
Os01g0571500	GO:0009536	cellular_component;;	CC:plastid;;	------	------	------	------	ENOG41117H7;;ENOG4111YQA;;ENOG4111S1U;;ENOG410YGE6	S:Function unknown;;	XP_015638289.1	PREDICTED: uncharacterized protein LOC107278430 [Oryza sativa Japonica Group]	sp|O04479|AS2_ARATH;;	Protein ASYMMETRIC LEAVES 2 OS=Arabidopsis thaliana OX=3702 GN=AS2 PE=1 SV=1;;	PF03195.11	DUF260	Protein of unknown function DUF260
Os08g0377200	GO:0000160;;GO:0006355;;GO:0009736;;GO:0005622	biological_process;;biological_process;;biological_process;;cellular_component;;	BP:phosphorelay signal transduction system;;BP:regulation of transcription, DNA-templated;;BP:cytokinin-activated signaling pathway;;CC:intracellular;;	K14492	ARR-A	map04075	Plant hormone signal transduction	COG0784;;COG5641	T:Signal transduction mechanisms;;K:Transcription	XP_015649686.1	PREDICTED: two-component response regulator ORR12 [Oryza sativa Japonica Group]	sp|Q2HWG1|ORR12_ORYSJ;;	Two-component response regulator ORR12 OS=Oryza sativa subsp. japonica OX=39947 GN=RR12 PE=2 SV=1;;	PF00072.21	Response_reg	Response regulator receiver domain
Os11g0239900	------	------	------	------	------	------	------	------	------	AAX95892.1	expressed protein [Oryza sativa Japonica Group]	------	------	------	------	------
Os11g0162200	GO:1902600;;GO:0006122;;GO:0009060;;GO:0055114;;GO:0005750;;GO:0016020;;GO:0005739;;GO:0005743;;GO:0070469;;GO:0008121	biological_process;;biological_process;;biological_process;;biological_process;;cellular_component;;cellular_component;;cellular_component;;cellular_component;;cellular_component;;molecular_function;;	BP:hydrogen ion transmembrane transport;;BP:mitochondrial electron transport, ubiquinol to cytochrome c;;BP:aerobic respiration;;BP:oxidation-reduction process;;CC:mitochondrial respiratory chain complex III;;CC:membrane;;CC:mitochondrion;;CC:mitochondrial inner membrane;;CC:respiratory chain;;MF:ubiquinol-cytochrome-c reductase activity;;	K00416	QCR6, UQCRH	map00190;;map04714	Oxidative phosphorylation;;Thermogenesis	ENOG411247S	C:Energy production and conversion	EAY80071.1	hypothetical protein OsI_35238 [Oryza sativa Indica Group]	sp|P48504|QCR6_SOLTU;;	Cytochrome b-c1 complex subunit 6 OS=Solanum tuberosum OX=4113 PE=1 SV=2;;	PF02320.13	UCR_hinge	Ubiquinol-cytochrome C reductase hinge protein
Os10g0122100	------	------	------	------	------	------	------	------	------	------	------	------	------	------	------	------
Os02g0168300	GO:0007142	biological_process;;	BP:male meiosis II;;	------	------	------	------	ENOG410ZBTD;;ENOG41105XE	S:Function unknown;;	XP_015624289.1	PREDICTED: protein JASON [Oryza sativa Japonica Group]	sp|F4IDQ5|JASON_ARATH;;	Protein JASON OS=Arabidopsis thaliana OX=3702 GN=JASON PE=2 SV=1;;	------	------	------
Os05g0194500	GO:0006355;;GO:0006351;;GO:0005634;;GO:0043565;;GO:0044212;;GO:0003677	biological_process;;biological_process;;cellular_component;;molecular_function;;molecular_function;;molecular_function;;	BP:regulation of transcription, DNA-templated;;BP:transcription, DNA-templated;;CC:nucleus;;MF:sequence-specific DNA binding;;MF:transcription regulatory region DNA binding;;MF:DNA binding;;	------	------	------	------	ENOG410YHV1	A:RNA processing and modification	EAY96849.1	hypothetical protein OsI_18770 [Oryza sativa Indica Group]	sp|Q9M0F8|NAC75_ARATH;;	NAC domain-containing protein 75 OS=Arabidopsis thaliana OX=3702 GN=NAC075 PE=2 SV=1;;	PF02365.12	NAM	No apical meristem
Os12g0139500	GO:0006366;;GO:0006360;;GO:0006351;;GO:0006383;;GO:0009536;;GO:0005634;;GO:0001055;;GO:0001056;;GO:0001054;;GO:0003677;;GO:0003899	biological_process;;biological_process;;biological_process;;biological_process;;cellular_component;;cellular_component;;molecular_function;;molecular_function;;molecular_function;;molecular_function;;molecular_function;;	BP:transcription from RNA polymerase II promoter;;BP:transcription from RNA polymerase I promoter;;BP:transcription, DNA-templated;;BP:transcription from RNA polymerase III promoter;;CC:plastid;;CC:nucleus;;MF:RNA polymerase II activity;;MF:RNA polymerase III activity;;MF:RNA polymerase I activity;;MF:DNA binding;;MF:DNA-directed RNA polymerase activity;;	K03013	RPB5, POLR2E	map00240;;map03020;;map00230	Pyrimidine metabolism;;RNA polymerase;;Purine metabolism	COG2012	Q:Secondary metabolites biosynthesis, transport and catabolism	BAF29138.1	Os12g0139500 [Oryza sativa Japonica Group]	sp|Q9M1J2|RPE5A_ARATH;;	DNA-directed RNA polymerase V subunit 5A OS=Arabidopsis thaliana OX=3702 GN=NRPE5A PE=1 SV=1;;	PF01191.16;;PF03871.11	RNA_pol_Rpb5_C;;RNA_pol_Rpb5_N	RNA polymerase Rpb5, C-terminal domain;;RNA polymerase Rpb5, N-terminal domain
Os01g0548900	------	------	------	------	------	------	------	ENOG410Z0N6;;ENOG411206Y	S:Function unknown;;	BAS72618.1	Os01g0548900, partial [Oryza sativa Japonica Group]	------	------	------	------	------
Os12g0572500	GO:0090502;;GO:0005655;;GO:0004526	biological_process;;cellular_component;;molecular_function;;	BP:RNA phosphodiester bond hydrolysis, endonucleolytic;;CC:nucleolar ribonuclease P complex;;MF:ribonuclease P activity;;	------	------	------	------	ENOG41104HI;;ENOG41108CM;;ENOG41117BB;;ENOG41104HE;;ENOG410YGHF	S:Function unknown;;	XP_015618665.1	PREDICTED: factor of DNA methylation 1 isoform X2 [Oryza sativa Japonica Group]	sp|Q9S9P3|FDM1_ARATH;;	Factor of DNA methylation 1 OS=Arabidopsis thaliana OX=3702 GN=FDM1 PE=1 SV=1;;	PF03469.11;;PF13942.3	XH;;Lipoprotein_20	XH domain;;YfhG lipoprotein
Os07g0524900	GO:0055085;;GO:0016021;;GO:0016020;;GO:0005886;;GO:0022857	biological_process;;cellular_component;;cellular_component;;cellular_component;;molecular_function;;	BP:transmembrane transport;;CC:integral component of membrane;;CC:membrane;;CC:plasma membrane;;MF:transmembrane transporter activity;;	------	------	------	------	ENOG41105BF;;ENOG4111C03	S:Function unknown;;	XP_015645527.1	PREDICTED: WAT1-related protein At5g64700 [Oryza sativa Japonica Group]	sp|Q9FGG3|WTR45_ARATH;;	WAT1-related protein At5g64700 OS=Arabidopsis thaliana OX=3702 GN=At5g64700 PE=2 SV=1;;	PF00892.17	EamA	EamA-like transporter family
Os07g0414200	GO:0032259;;GO:0008168;;GO:0016740	biological_process;;molecular_function;;molecular_function;;	BP:methylation;;MF:methyltransferase activity;;MF:transferase activity;;	K00599	METTL6	------	------	ENOG411263C;;ENOG410YAN4	S:Function unknown;;	XP_015644560.1	PREDICTED: methyltransferase-like protein 6 isoform X4 [Oryza sativa Japonica Group]	sp|Q8TCB7|METL6_HUMAN;;	Methyltransferase-like protein 6 OS=Homo sapiens OX=9606 GN=METTL6 PE=2 SV=2;;	PF13489.3;;PF08242.9;;PF13649.3;;PF08241.9;;PF13847.3;;PF05175.11	Methyltransf_23;;Methyltransf_12;;Methyltransf_25;;Methyltransf_11;;Methyltransf_31;;MTS	Methyltransferase domain;;Methyltransferase domain;;Methyltransferase domain;;Methyltransferase domain;;Methyltransferase domain;;Methyltransferase small domain
Os02g0310500	GO:0005515	molecular_function;;	MF:protein binding;;	K10523	SPOP	------	------	ENOG410XQV8	S:Function unknown	BAS78314.1	Os02g0310500 [Oryza sativa Japonica Group]	sp|Q9M8J9|BPM2_ARATH;;	BTB/POZ and MATH domain-containing protein 2 OS=Arabidopsis thaliana OX=3702 GN=BPM2 PE=1 SV=1;;	PF00651.28;;PF00917.23	BTB;;MATH	BTB/POZ domain;;MATH domain
Os03g0826600	GO:0009395;;GO:0016311;;GO:0008152;;GO:0016788;;GO:0003824;;GO:0003993	biological_process;;biological_process;;biological_process;;molecular_function;;molecular_function;;molecular_function;;	BP:phospholipid catabolic process;;BP:dephosphorylation;;BP:metabolic process;;MF:hydrolase activity, acting on ester bonds;;MF:catalytic activity;;MF:acid phosphatase activity;;	K01114	plc	map00562;;map00564;;map00565	Inositol phosphate metabolism;;Glycerophospholipid metabolism;;Ether lipid metabolism	COG3511	S:Function unknown	XP_015631592.1	PREDICTED: non-specific phospholipase C1 [Oryza sativa Japonica Group]	sp|Q8L7Y9|NPC1_ARATH;;	Non-specific phospholipase C1 OS=Arabidopsis thaliana OX=3702 GN=NPC1 PE=2 SV=1;;	PF04185.11	Phosphoesterase	Phosphoesterase family
Os03g0440200	GO:0009553;;GO:0009875;;GO:0010183;;GO:0003723	biological_process;;biological_process;;biological_process;;molecular_function;;	BP:embryo sac development;;BP:pollen-pistil interaction;;BP:pollen tube guidance;;MF:RNA binding;;	K10706	SETX, ALS4	------	------	COG1112	L:Replication, recombination and repair	BAS84871.1	Os03g0440200 [Oryza sativa Japonica Group]	sp|B6SFA4|MAA3_ARATH;;	Probable helicase MAGATAMA 3 OS=Arabidopsis thaliana OX=3702 GN=MAA3 PE=2 SV=1;;	PF13086.3;;PF13087.3;;PF13604.3;;PF13245.3	AAA_11;;AAA_12;;AAA_30;;AAA_19	AAA domain;;AAA domain;;AAA domain;;Part of AAA domain
Os12g0106600	GO:0006855;;GO:0055085;;GO:0016021;;GO:0016020;;GO:0015297;;GO:0015238	biological_process;;biological_process;;cellular_component;;cellular_component;;molecular_function;;molecular_function;;	BP:drug transmembrane transport;;BP:transmembrane transport;;CC:integral component of membrane;;CC:membrane;;MF:antiporter activity;;MF:drug transmembrane transporter activity;;	------	------	------	------	COG0534;;ENOG410YBHK	S:Function unknown;;	BAF28960.2	Os12g0106600, partial [Oryza sativa Japonica Group]	sp|Q84K71|DTX44_ARATH;;	Protein DETOXIFICATION 44, chloroplastic OS=Arabidopsis thaliana OX=3702 GN=DTX44 PE=2 SV=1;;	PF01554.15;;PF14667.3	MatE;;Polysacc_synt_C	MatE;;Polysaccharide biosynthesis C-terminal domain
Os01g0965000	GO:0044260;;GO:0010467;;GO:0090304;;GO:0006351;;GO:0006383;;GO:0031981;;GO:0005666;;GO:0016779;;GO:0003677;;GO:0016740;;GO:0001056;;GO:0003899	biological_process;;biological_process;;biological_process;;biological_process;;biological_process;;cellular_component;;cellular_component;;molecular_function;;molecular_function;;molecular_function;;molecular_function;;molecular_function;;	BP:cellular macromolecule metabolic process;;BP:gene expression;;BP:nucleic acid metabolic process;;BP:transcription, DNA-templated;;BP:transcription from RNA polymerase III promoter;;CC:nuclear lumen;;CC:DNA-directed RNA polymerase III complex;;MF:nucleotidyltransferase activity;;MF:DNA binding;;MF:transferase activity;;MF:RNA polymerase III activity;;MF:DNA-directed RNA polymerase activity;;	K16251	NRPE1	------	------	COG0086	K:Transcription	BAS76368.1	Os01g0965000 [Oryza sativa Japonica Group]	sp|Q5D869|NRPE1_ARATH;;	DNA-directed RNA polymerase V subunit 1 OS=Arabidopsis thaliana OX=3702 GN=NRPE1 PE=1 SV=1;;	PF00623.17;;PF04997.9;;PF04998.14;;PF11523.5	RNA_pol_Rpb1_2;;RNA_pol_Rpb1_1;;RNA_pol_Rpb1_5;;DUF3223	RNA polymerase Rpb1, domain 2;;RNA polymerase Rpb1, domain 1;;RNA polymerase Rpb1, domain 5;;Protein of unknown function
Os05g0297800	------	------	------	------	------	------	------	COG4886	S:Function unknown	EEC78925.1	hypothetical protein OsI_19343 [Oryza sativa Indica Group]	------	------	------	------	------
Os07g0665100	GO:0055114;;GO:0009536;;GO:0005739;;GO:0016491	biological_process;;cellular_component;;cellular_component;;molecular_function;;	BP:oxidation-reduction process;;CC:plastid;;CC:mitochondrion;;MF:oxidoreductase activity;;	------	------	------	------	COG1028	S:Function unknown	XP_015647769.1	PREDICTED: momilactone A synthase-like isoform X1 [Oryza sativa Japonica Group]	sp|Q94KL7|SILD_FORIN;;	Secoisolariciresinol dehydrogenase;;	------	------	------
Os10g0101100	GO:0051603;;GO:0019748;;GO:0006508;;GO:0004180;;GO:0004185;;GO:0016747	biological_process;;biological_process;;biological_process;;molecular_function;;molecular_function;;molecular_function;;	BP:proteolysis involved in cellular protein catabolic process;;BP:secondary metabolic process;;BP:proteolysis;;MF:carboxypeptidase activity;;MF:serine-type carboxypeptidase activity;;MF:transferase activity, transferring acyl groups other than amino-acyl groups;;	K16296	SCPL-I	------	------	COG2939	E:Amino acid transport and metabolism	XP_015615025.1	PREDICTED: serine carboxypeptidase-like 15 isoform X2 [Oryza sativa Japonica Group]	sp|Q9CAU0|SCP6_ARATH;;	Serine carboxypeptidase-like 6 OS=Arabidopsis thaliana OX=3702 GN=SCPL6 PE=2 SV=2;;	PF00450.19	Peptidase_S10	Serine carboxypeptidase
Os02g0717600	GO:0005886	cellular_component;;	CC:plasma membrane;;	------	------	------	------	ENOG4111FV5	S:Function unknown	XP_015626055.1	PREDICTED: uncharacterized protein LOC4330531 [Oryza sativa Japonica Group]	------	------	------	------	------
Os06g0193300	------	------	------	------	------	------	------	ENOG410Z24K;;ENOG41108TH;;COG0457	S:Function unknown;;	XP_015642014.1	PREDICTED: uncharacterized protein LOC4340381 [Oryza sativa Japonica Group]	------	------	------	------	------
Os01g0956600	GO:0016607;;GO:0089701;;GO:0071004;;GO:0000243;;GO:0030628;;GO:0097159;;GO:0000166;;GO:0003723;;GO:0003676;;GO:0008187;;GO:1901363	cellular_component;;cellular_component;;cellular_component;;cellular_component;;molecular_function;;molecular_function;;molecular_function;;molecular_function;;molecular_function;;molecular_function;;molecular_function;;	CC:nuclear speck;;CC:U2AF;;CC:U2-type prespliceosome;;CC:commitment complex;;MF:pre-mRNA 3'-splice site binding;;MF:organic cyclic compound binding;;MF:nucleotide binding;;MF:RNA binding;;MF:nucleic acid binding;;MF:poly-pyrimidine tract binding;;MF:heterocyclic compound binding;;	K12837	U2AF2	map03040	Spliceosome	ENOG410XP92;;ENOG4111H49	S:Function unknown;;	XP_015632671.1	PREDICTED: uncharacterized protein LOC4325413 [Oryza sativa Japonica Group]	sp|P26368|U2AF2_HUMAN;;	Splicing factor U2AF 65 kDa subunit OS=Homo sapiens OX=9606 GN=U2AF2 PE=1 SV=4;;	PF00076.19	RRM_1	RNA recognition motif.
Os03g0320800	GO:0006468;;GO:0016310;;GO:0016021;;GO:0016020;;GO:0005886;;GO:0016301;;GO:0004672;;GO:0005515;;GO:0005524	biological_process;;biological_process;;cellular_component;;cellular_component;;cellular_component;;molecular_function;;molecular_function;;molecular_function;;molecular_function;;	BP:protein phosphorylation;;BP:phosphorylation;;CC:integral component of membrane;;CC:membrane;;CC:plasma membrane;;MF:kinase activity;;MF:protein kinase activity;;MF:protein binding;;MF:ATP binding;;	------	------	------	------	COG0515;;COG4886	T:Signal transduction mechanisms;;S:Function unknown	BAS83934.1	Os03g0320800 [Oryza sativa Japonica Group]	sp|C0LGQ9|Y4294_ARATH;;	Probable LRR receptor-like serine/threonine-protein kinase At4g20940 OS=Arabidopsis thaliana OX=3702 GN=At4g20940 PE=1 SV=1;;	PF12799.4;;PF13855.3	LRR_4;;LRR_8	Leucine Rich repeats;;Leucine rich repeat
Os08g0513000	GO:0006470;;GO:0009536;;GO:0005634;;GO:0005829;;GO:0016787;;GO:0004722;;GO:0004721	biological_process;;cellular_component;;cellular_component;;cellular_component;;molecular_function;;molecular_function;;molecular_function;;	BP:protein dephosphorylation;;CC:plastid;;CC:nucleus;;CC:cytosol;;MF:hydrolase activity;;MF:protein serine/threonine phosphatase activity;;MF:phosphoprotein phosphatase activity;;	K04460	PPP5C	------	------	COG0639	S:Function unknown	XP_015650896.1	PREDICTED: serine/threonine-protein phosphatase 7-like [Oryza sativa Japonica Group]	sp|Q9FN02|PPP7_ARATH;;	Serine/threonine-protein phosphatase 7 OS=Arabidopsis thaliana OX=3702 GN=PP7 PE=1 SV=1;;	PF00149.25	Metallophos	Calcineurin-like phosphoesterase
Os09g0455500	GO:0008152;;GO:0016787	biological_process;;molecular_function;;	BP:metabolic process;;MF:hydrolase activity;;	------	------	------	------	COG0657	S:Function unknown	XP_015610938.1	PREDICTED: 2-hydroxyisoflavanone dehydratase [Oryza sativa Japonica Group]	sp|R4X5P0|TCAB3_TULGE;;	Tuliposide A-converting enzyme b3, amyloplastic OS=Tulipa gesneriana OX=13306 GN=TCEA-B3 PE=1 SV=1;;	PF07859.10;;PF00135.25	Abhydrolase_3;;COesterase	alpha/beta hydrolase fold;;Carboxylesterase family
Os06g0716000	GO:0016310;;GO:0005739;;GO:0016301	biological_process;;cellular_component;;molecular_function;;	BP:phosphorylation;;CC:mitochondrion;;MF:kinase activity;;	------	------	------	------	ENOG410YC5H;;ENOG410Y9AY	S:Function unknown;;	XP_015643256.1	PREDICTED: uncharacterized protein LOC4342075 isoform X1 [Oryza sativa Japonica Group]	------	------	PF05003.9;;PF11961.5	DUF668;;DUF3475	Protein of unknown function;;Domain of unknown function
Os09g0478400	GO:0005739	cellular_component;;	CC:mitochondrion;;	------	------	------	------	ENOG411269H	S:Function unknown	XP_015610735.1	PREDICTED: uncharacterized protein LOC4347372 [Oryza sativa Japonica Group]	------	------	------	------	------
Os08g0497600	GO:0005515	molecular_function;;	MF:protein binding;;	------	------	------	------	ENOG410Y2CG	S:Function unknown	XP_015651047.1	PREDICTED: uncharacterized WD repeat-containing protein C2A9.03 isoform X3 [Oryza sativa Japonica Group]	sp|Q9Y7K5|YGI3_SCHPO;;	Uncharacterized WD repeat-containing protein C2A9.03 OS=Schizosaccharomyces pombe;;	PF00400.29	WD40	WD domain, G-beta repeat
Os06g0603400	GO:0032774;;GO:0006383;;GO:0006359;;GO:0005634;;GO:0005666;;GO:0009507;;GO:0001056;;GO:0003899	biological_process;;biological_process;;biological_process;;cellular_component;;cellular_component;;cellular_component;;molecular_function;;molecular_function;;	BP:RNA biosynthetic process;;BP:transcription from RNA polymerase III promoter;;BP:regulation of transcription from RNA polymerase III promoter;;CC:nucleus;;CC:DNA-directed RNA polymerase III complex;;CC:chloroplast;;MF:RNA polymerase III activity;;MF:DNA-directed RNA polymerase activity;;	K03025	RPC6, POLR3F	map00230;;map00240;;map03020	Purine metabolism;;Pyrimidine metabolism;;RNA polymerase	COG5111	K:Transcription	XP_015641053.1	PREDICTED: DNA-directed RNA polymerase III subunit RPC6 [Oryza sativa Japonica Group]	sp|Q9H1D9|RPC6_HUMAN;;	DNA-directed RNA polymerase III subunit RPC6 OS=Homo sapiens OX=9606 GN=POLR3F PE=1 SV=1;;	PF05158.9;;PF09339.7	RNA_pol_Rpc34;;HTH_IclR	RNA polymerase Rpc34 subunit;;IclR helix-turn-helix domain
Os01g0882500	GO:0010258;;GO:0009817;;GO:0055114;;GO:0009535;;GO:0009941;;GO:0016020;;GO:0005739;;GO:0009507;;GO:0016655	biological_process;;biological_process;;biological_process;;cellular_component;;cellular_component;;cellular_component;;cellular_component;;cellular_component;;molecular_function;;	BP:NADH dehydrogenase comple;;BP:defense response to fungus, incompatible interaction;;BP:oxidation-reduction process;;CC:chloroplast thylakoid membrane;;CC:chloroplast envelope;;CC:membrane;;CC:mitochondrion;;CC:chloroplast;;MF:oxidoreductase activity, acting on NA;;	------	------	------	------	ENOG4111IKJ;;ENOG41121N2	C:Energy production and conversion;;O:Posttranslational modification, protein turnover, chaperones	BAD82572.1	hypothetical protein [Oryza sativa Japonica Group]	sp|Q9LVM2|NDHN_ARATH;;	NA;;	PF11909.5	NdhN	NADH-quinone oxidoreductase cyanobacterial subunit N
Os02g0151600	GO:0009099;;GO:0009082;;GO:0009097;;GO:0055114;;GO:0005739;;GO:0009536;;GO:0009507;;GO:0016491;;GO:0016853;;GO:0000287;;GO:0046872;;GO:0004455;;GO:0070402;;GO:0042803	biological_process;;biological_process;;biological_process;;biological_process;;cellular_component;;cellular_component;;cellular_component;;molecular_function;;molecular_function;;molecular_function;;molecular_function;;molecular_function;;molecular_function;;molecular_function;;	BP:valine biosynthetic process;;BP:branched-chain amino acid biosynthetic process;;BP:isoleucine biosynthetic process;;BP:oxidation-reduction process;;CC:mitochondrion;;CC:plastid;;CC:chloroplast;;MF:oxidoreductase activity;;MF:isomerase activity;;MF:magnesium ion binding;;MF:metal ion binding;;MF:ketol-acid reductoisomerase activity;;MF:NADPH binding;;MF:protein homodimerization activity;;	K00053	ilvC	map00770;;map00290	Pantothenate and CoA biosynthesis;;Valine, leucine and isoleucine biosynthesis	COG0059	E:Amino acid transport and metabolism	EEC72502.1	hypothetical protein OsI_05876 [Oryza sativa Indica Group]	sp|Q65XK0|ILV5_ORYSJ;;	Ketol-acid reductoisomerase, chloroplastic OS=Oryza sativa subsp. japonica OX=39947 GN=Os05g0573700 PE=1 SV=1;;	PF07991.9	IlvN	Acetohydroxy acid isomeroreductase, NADPH-binding domain
Os02g0724500	GO:0015931;;GO:0055085;;GO:1901264;;GO:0005794;;GO:0016021;;GO:0016020;;GO:0015297;;GO:0005338;;GO:0022857	biological_process;;biological_process;;biological_process;;cellular_component;;cellular_component;;cellular_component;;molecular_function;;molecular_function;;molecular_function;;	BP:nucleobase-containing compound transport;;BP:transmembrane transport;;BP:carbohydrate derivative transport;;CC:Golgi apparatus;;CC:integral component of membrane;;CC:membrane;;MF:antiporter activity;;MF:nucleotide-sugar transmembrane transporter activity;;MF:transmembrane transporter activity;;	------	------	------	------	ENOG410XP1S	S:Function unknown	XP_015624139.1	PREDICTED: uncharacterized membrane protein At1g06890 [Oryza sativa Japonica Group]	sp|Q9FG70|NSTU2_ARATH;;	Nucleotide-sugar uncharacterized transporter 2 OS=Arabidopsis thaliana OX=3702 GN=At5g55950 PE=2 SV=1;;	PF03151.13	TPT	Triose-phosphate Transporter family
Os03g0129100	GO:0009607;;GO:0006952;;GO:0008219;;GO:0050896;;GO:0016021;;GO:0016020;;GO:0005886;;GO:0005516	biological_process;;biological_process;;biological_process;;biological_process;;cellular_component;;cellular_component;;cellular_component;;molecular_function;;	BP:response to biotic stimulus;;BP:defense response;;BP:cell death;;BP:response to stimulus;;CC:integral component of membrane;;CC:membrane;;CC:plasma membrane;;MF:calmodulin binding;;	K08472	MLO	------	------	ENOG410ZUVB	D:Cell cycle control, cell division, chromosome partitioning	XP_015631487.1	PREDICTED: MLO protein homolog 1-like isoform X1 [Oryza sativa Japonica Group]	sp|A2YD22|MLOH1_ORYSI;;	MLO protein homolog 1 OS=Oryza sativa subsp. indica OX=39946 GN=MLO1 PE=3 SV=2;;	PF03094.12	Mlo	Mlo family
Os04g0590900	GO:0016567;;GO:0043161;;GO:0016021;;GO:0016020;;GO:0016874;;GO:0016740;;GO:0004842;;GO:0008270;;GO:0046872;;GO:0061630	biological_process;;biological_process;;cellular_component;;cellular_component;;molecular_function;;molecular_function;;molecular_function;;molecular_function;;molecular_function;;molecular_function;;	BP:protein ubiquitination;;BP:proteasome-mediated ubiquitin-dependent protein catabolic process;;CC:integral component of membrane;;CC:membrane;;MF:ligase activity;;MF:transferase activity;;MF:ubiquitin-protein transferase activity;;MF:zinc ion binding;;MF:metal ion binding;;MF:ubiquitin protein ligase activity;;	------	------	------	------	ENOG41121N2	K:Transcription	XP_015637095.1	PREDICTED: E3 ubiquitin-protein ligase Os04g0590900 [Oryza sativa Japonica Group]	sp|Q7XLY8|ATL41_ORYSJ;;	E3 ubiquitin-protein ligase Os04g0590900 OS=Oryza sativa subsp. japonica OX=39947 GN=Os04g0590900 PE=2 SV=2;;	PF13639.3;;PF17123.2;;PF13923.3;;PF12678.4;;PF00097.22;;PF14634.3;;PF13445.3;;PF13920.3;;PF12861.4	zf-RING_2;;zf-RING_11;;zf-C3HC4_2;;zf-rbx1;;zf-C3HC4;;zf-RING_5;;zf-RING_UBOX;;zf-C3HC4_3;;zf-ANAPC11	Ring finger domain;;RING-like zinc finger;;Zinc finger, C3HC4 type;;RING-H2 zinc finger domain;;Zinc finger, C3HC4 type;;zinc-RING finger domain;;RING-type zinc-finger;;Zinc finger, C3HC4 type;;Anaphase-promoting complex subunit 11 RING-H2 finger
Os05g0545400	GO:0006468;;GO:0005739;;GO:0000166;;GO:0005524;;GO:0004672	biological_process;;cellular_component;;molecular_function;;molecular_function;;molecular_function;;	BP:protein phosphorylation;;CC:mitochondrion;;MF:nucleotide binding;;MF:ATP binding;;MF:protein kinase activity;;	K20716	MAPKKK17_18	map04016	MAPK signaling pathway - plant	ENOG410XQGS	T:Signal transduction mechanisms	BAF18126.1	Os05g0545400, partial [Oryza sativa Japonica Group]	sp|O80888|M3K17_ARATH;;	Mitogen-activated protein kinase kinase kinase 17 OS=Arabidopsis thaliana OX=3702 GN=MAPKKK17 PE=1 SV=1;;	PF00069.22;;PF07714.14;;PF14531.3	Pkinase;;Pkinase_Tyr;;Kinase-like	Protein kinase domain;;Protein tyrosine kinase;;Kinase-like
Os01g0369800	GO:0006749;;GO:0005737;;GO:0016740;;GO:0004364	biological_process;;cellular_component;;molecular_function;;molecular_function;;	BP:glutathione metabolic process;;CC:cytoplasm;;MF:transferase activity;;MF:glutathione transferase activity;;	K00799	GST, gst	map05225;;map00480	Hepatocellular carcinoma;;Glutathione metabolism	COG0625;;ENOG41117ZS	O:Posttranslational modification, protein turnover, chaperones;;	XP_015622486.1	PREDICTED: glutathione S-transferase 4 [Oryza sativa Japonica Group]	sp|O65857|GSTF1_ORYSJ;;	Probable glutathione S-transferase GSTF1 OS=Oryza sativa subsp. japonica OX=39947 GN=GSTF1 PE=1 SV=2;;	------	------	------
Os02g0745800	GO:0006672;;GO:0016020;;GO:0016021;;GO:0016811	biological_process;;cellular_component;;cellular_component;;molecular_function;;	BP:ceramide metabolic process;;CC:membrane;;CC:integral component of membrane;;MF:hydrolase activity, acting on carbon-nitroge;;	------	------	------	------	ENOG410YUZV	S:Function unknown	XP_015623476.1	PREDICTED: uncharacterized protein LOC4330719 isoform X3 [Oryza sativa Japonica Group]	------	------	PF04765.10	DUF616	Protein of unknown function
Os06g0693700	GO:0046872;;GO:0003676	molecular_function;;molecular_function;;	MF:metal ion binding;;MF:nucleic acid binding;;	------	------	------	------	ENOG410YCWJ	S:Function unknown	XP_015643351.1	PREDICTED: uncharacterized protein LOC4341921 isoform X1 [Oryza sativa Japonica Group]	------	------	PF07800.9	DUF1644	Protein of unknown function
Os02g0629266	GO:0009992;;GO:0034220;;GO:0006810;;GO:0006833;;GO:0015793;;GO:0005773;;GO:0016021;;GO:0005887;;GO:0005886;;GO:0009506;;GO:0005215;;GO:0015250;;GO:0015254	biological_process;;biological_process;;biological_process;;biological_process;;biological_process;;cellular_component;;cellular_component;;cellular_component;;cellular_component;;cellular_component;;molecular_function;;molecular_function;;molecular_function;;	BP:cellular water homeostasis;;BP:ion transmembrane transport;;BP:transport;;BP:water transport;;BP:glycerol transport;;CC:vacuole;;CC:integral component of membrane;;CC:integral component of plasma membrane;;CC:plasma membrane;;CC:plasmodesma;;MF:transporter activity;;MF:water channel activity;;MF:glycerol channel activity;;	K09872	PIP	------	------	COG0580	G:Carbohydrate transport and metabolism	XP_015626399.1	PREDICTED: probable aquaporin PIP2-2 [Oryza sativa Japonica Group]	sp|Q6K215|PIP22_ORYSJ;;	Probable aquaporin PIP2-2 OS=Oryza sativa subsp. japonica OX=39947 GN=PIP2-2 PE=2 SV=1;;	------	------	------
Os03g0170900	GO:0015770;;GO:0005985;;GO:0015768;;GO:0042948;;GO:0009846;;GO:0008643;;GO:0055085;;GO:0005886;;GO:0016021;;GO:0016020;;GO:0005887;;GO:0008506;;GO:0008515;;GO:0015293;;GO:0042950;;GO:0005364	biological_process;;biological_process;;biological_process;;biological_process;;biological_process;;biological_process;;biological_process;;cellular_component;;cellular_component;;cellular_component;;cellular_component;;molecular_function;;molecular_function;;molecular_function;;molecular_function;;molecular_function;;	BP:sucrose transport;;BP:sucrose metabolic process;;BP:maltose transport;;BP:salicin transport;;BP:pollen germination;;BP:carbohydrate transport;;BP:transmembrane transport;;CC:plasma membrane;;CC:integral component of membrane;;CC:membrane;;CC:integral component of plasma membrane;;MF:sucros;;MF:sucrose transmembrane transporter activity;;MF:symporter activity;;MF:salicin transmembrane transport…	K15378	SLC45A1_2_4	------	------	ENOG410XPTR	U:Intracellular trafficking, secretion, and vesicular transport	XP_015633174.1	PREDICTED: sucrose transport protein SUT1 isoform X2 [Oryza sativa Japonica Group]	sp|Q10R54|SUT1_ORYSJ;;	Sucrose transport protein SUT1 OS=Oryza sativa subsp. japonica OX=39947 GN=SUT1 PE=1 SV=1;;	PF07690.13;;PF13347.3	MFS_1;;MFS_2	Major Facilitator Superfamily;;MFS/sugar transport protein
Os02g0738900	GO:0000266;;GO:0005737;;GO:0016020;;GO:0008017;;GO:0003924;;GO:0000166;;GO:0005525	biological_process;;cellular_component;;cellular_component;;molecular_function;;molecular_function;;molecular_function;;molecular_function;;	BP:mitochondrial fission;;CC:cytoplasm;;CC:membrane;;MF:microtubule binding;;MF:GTPase activity;;MF:nucleotide binding;;MF:GTP binding;;	K01528	DNM	map04144	Endocytosis	COG0699	S:Function unknown	XP_015626661.1	PREDICTED: dynamin-2A [Oryza sativa Japonica Group]	sp|Q9LQ55|DRP2B_ARATH;;	Dynamin-2B OS=Arabidopsis thaliana OX=3702 GN=DRP2B PE=1 SV=2;;	PF00350.20;;PF01031.17;;PF02212.15;;PF00169.26;;PF01926.20;;PF15409.3	Dynamin_N;;Dynamin_M;;GED;;PH;;MMR_HSR1;;PH_8	Dynamin family;;Dynamin central region;;Dynamin GTPase effector domain;;PH domain;;50S ribosome-binding GTPase;;Pleckstrin homology domain
Os03g0422200	------	------	------	------	------	------	------	------	------	BAF12302.1	Os03g0422300 [Oryza sativa Japonica Group]	------	------	------	------	------
Os02g0233566	------	------	------	------	------	------	------	------	------	BAD27724.1	hypothetical protein [Oryza sativa Japonica Group]	------	------	------	------	------
Os04g0485400	GO:0016226;;GO:0005737;;GO:0005829;;GO:0051539;;GO:0046872;;GO:0051536;;GO:0005524;;GO:0042803	biological_process;;cellular_component;;cellular_component;;molecular_function;;molecular_function;;molecular_function;;molecular_function;;molecular_function;;	BP:iron-sulfur cluster assembly;;CC:cytoplasm;;CC:cytosol;;MF:4 iron, 4 sulfur cluster binding;;MF:metal ion binding;;MF:iron-sulfur cluster binding;;MF:ATP binding;;MF:protein homodimerization activity;;	------	------	------	------	COG0489	D:Cell cycle control, cell division, chromosome partitioning	XP_015635837.1	PREDICTED: cytosolic Fe-S cluster assembly factor NBP35 isoform X1 [Oryza sativa Japonica Group]	sp|Q8H1Q2|NBP35_ARATH;;	Cytosolic Fe-S cluster assembly factor NBP35 OS=Arabidopsis thaliana OX=3702 GN=NBP35 PE=1 SV=1;;	PF10609.6;;PF01656.20;;PF13614.3;;PF02374.12;;PF00142.15;;PF09140.8	ParA;;CbiA;;AAA_31;;ArsA_ATPase;;Fer4_NifH;;MipZ	NUBPL iron-transfer P-loop NTPase;;CobQ/CobB/MinD/ParA nucleotide binding domain;;AAA domain;;Anion-transporting ATPase;;4Fe-4S iron sulfur cluster binding proteins, NifH/frxC family;;ATPase MipZ
Os01g0162500	GO:0016021;;GO:0016020	cellular_component;;cellular_component;;	CC:integral component of membrane;;CC:membrane;;	------	------	------	------	COG4886	S:Function unknown	BAH90922.1	Os01g0162500, partial [Oryza sativa Japonica Group]	sp|O49329|RP24L_ARATH;;	Receptor like protein 24 OS=Arabidopsis thaliana OX=3702 GN=RLP24 PE=3 SV=1;;	PF08263.9;;PF13855.3	LRRNT_2;;LRR_8	Leucine rich repeat N-terminal domain;;Leucine rich repeat
Os08g0477600	GO:0008380;;GO:0005634	biological_process;;cellular_component;;	BP:RNA splicing;;CC:nucleus;;	------	------	------	------	ENOG4112DAT	S:Function unknown	XP_015649319.1	PREDICTED: sodium channel modifier 1 [Oryza sativa Japonica Group]	sp|Q2YDS5|SCNM1_DANRE;;	Sodium channel modifier 1 OS=Danio rerio OX=7955 GN=scnm1 PE=2 SV=1;;	PF15805.2;;PF15803.2	SCNM1_acidic;;zf-SCNM1	Acidic C-terminal region of sodium channel modifier 1 SCNM1;;Zinc-finger of sodium channel modifier 1
Os05g0172100	------	------	------	------	------	------	------	ENOG410YS8Z;;ENOG410XQ0C;;ENOG410Z09G;;ENOG410Y8J7;;COG4886	S:Function unknown;;	AAU44298.1	unknown protein [Oryza sativa Japonica Group]	------	------	PF08268.9	FBA_3	F-box associated domain
Os01g0846300	GO:0006470;;GO:0005829;;GO:0016021;;GO:0016020;;GO:0005634;;GO:0043169;;GO:0004724;;GO:0016787;;GO:0004722;;GO:0004721;;GO:0003824;;GO:0046872	biological_process;;cellular_component;;cellular_component;;cellular_component;;cellular_component;;molecular_function;;molecular_function;;molecular_function;;molecular_function;;molecular_function;;molecular_function;;molecular_function;;	BP:protein dephosphorylation;;CC:cytosol;;CC:integral component of membrane;;CC:membrane;;CC:nucleus;;MF:cation binding;;MF:magnesium-dependent protein serine/threonine phosphatase activity;;MF:hydrolase activity;;MF:protein serine/threonine phosphatase activity;;MF:phosphoprotein phosphatase activity;;MF:catalytic activity;;MF:metal ion binding;;	K14497	PP2C	map04016;;map04075	MAPK signaling pathway - plant;;Plant hormone signal transduction	COG0631	T:Signal transduction mechanisms	XP_015621342.1	PREDICTED: probable protein phosphatase 2C 9 [Oryza sativa Japonica Group]	sp|Q5N9N2|P2C09_ORYSJ;;	Probable protein phosphatase 2C 9 OS=Oryza sativa subsp. japonica OX=39947 GN=Os01g0846300 PE=2 SV=1;;	PF00481.18	PP2C	Protein phosphatase 2C
Os11g0694150	GO:0009987;;GO:0016020;;GO:0005488;;GO:0004672	biological_process;;cellular_component;;molecular_function;;molecular_function;;	BP:cellular process;;CC:membrane;;MF:binding;;MF:protein kinase activity;;	------	------	------	------	ENOG41114T2;;COG0515	T:Signal transduction mechanisms;;	AAX96576.1	Protein kinase domain, putative [Oryza sativa Japonica Group]	sp|Q9LMN8|WAK3_ARATH;;	Wall-associated receptor kinase 3 OS=Arabidopsis thaliana OX=3702 GN=WAK3 PE=2 SV=2;;	------	------	------
Os05g0587350	------	------	------	------	------	------	------	COG0457;;ENOG410XSU5;;ENOG410ZSQA;;ENOG4111SGK	S:Function unknown;;O:Posttranslational modification, protein turnover, chaperones;;O:Posttranslational modification, protein turnover, chaperones;;S:Function unknown	XP_015692719.1	PREDICTED: TPR repeat-containing thioredoxin TTL1-like [Oryza brachyantha]	sp|Q84JR9|TTL4_ARATH;;	TPR repeat-containing thioredoxin TTL4 OS=Arabidopsis thaliana OX=3702 GN=TTL4 PE=2 SV=1;;	------	------	------
Os06g0338700	GO:0009308;;GO:0008152;;GO:0055114;;GO:0048038;;GO:0008131;;GO:0005507;;GO:0046872;;GO:0016491	biological_process;;biological_process;;biological_process;;molecular_function;;molecular_function;;molecular_function;;molecular_function;;molecular_function;;	BP:amine metabolic process;;BP:metabolic process;;BP:oxidation-reduction process;;MF:quinone binding;;MF:primary amine oxidase activity;;MF:copper ion binding;;MF:metal ion binding;;MF:oxidoreductase activity;;	K00276	AOC3, AOC2, tynA	map00260;;map00960;;map00950;;map00360;;map00350;;map00410	Glycine, serine and threonine metabolism;;Tropane, piperidine and pyridine alkaloid biosynthesis;;Isoquinoline alkaloid biosynthesis;;Phenylalanine metabolism;;Tyrosine metabolism;;beta-Alanine metabolism	COG3733	Q:Secondary metabolites biosynthesis, transport and catabolism	BAS97606.1	Os06g0338700 [Oryza sativa Japonica Group]	sp|P0DO00|AMO2_ARATH;;	Primary amine oxidase 2 OS=Arabidopsis thaliana OX=3702 GN=At1g31672 PE=3 SV=1;;	PF01179.17;;PF02728.13	Cu_amine_oxid;;Cu_amine_oxidN3	Copper amine oxidase, enzyme domain;;Copper amine oxidase, N3 domain
Os04g0201000	------	------	------	------	------	------	------	ENOG41115E4;;ENOG41117KA;;ENOG41106U9	S:Function unknown;;	BAS88066.1	Os04g0201000 [Oryza sativa Japonica Group]	------	------	PF12799.4	LRR_4	Leucine Rich repeats
Os11g0246100	GO:0032502;;GO:0009658;;GO:0006355;;GO:0005739;;GO:0009507;;GO:0003690	biological_process;;biological_process;;biological_process;;cellular_component;;cellular_component;;molecular_function;;	BP:developmental process;;BP:chloroplast organization;;BP:regulation of transcription, DNA-templated;;CC:mitochondrion;;CC:chloroplast;;MF:double-stranded DNA binding;;	K15032	MTERFD	------	------	ENOG410XT49	S:Function unknown	XP_015615317.1	PREDICTED: uncharacterized protein LOC4350189 [Oryza sativa Japonica Group]	------	------	PF02536.11	mTERF	mTERF
Os05g0169800	------	------	------	------	------	------	------	ENOG41105BT;;ENOG411067H	S:Function unknown;;	BAS92475.1	Os05g0169800 [Oryza sativa Japonica Group]	------	------	PF03080.12;;PF14365.3	DUF239;;DUF4409	Domain of unknown function;;Domain of unknown function
Os01g0944700	GO:0005975;;GO:0008152;;GO:0046658;;GO:0016787;;GO:0030247;;GO:0016798;;GO:0004553	biological_process;;biological_process;;cellular_component;;molecular_function;;molecular_function;;molecular_function;;molecular_function;;	BP:carbohydrate metabolic process;;BP:metabolic process;;CC:anchored component of plasma membrane;;MF:hydrolase activity;;MF:polysaccharide binding;;MF:hydrolase activity, acting on glycosyl bonds;;MF:hydrolase activity, hydrolyzing O-glycosyl compounds;;	------	------	------	------	ENOG410YAHP;;ENOG410YARB	G:Carbohydrate transport and metabolism;;S:Function unknown	XP_015640300.1	PREDICTED: uncharacterized protein LOC4326064 [Oryza sativa Japonica Group]	sp|P15737|E13B_HORVU;;	Glucan endo-1,3-beta-glucosidase GII OS=Hordeum vulgare OX=4513 PE=1 SV=1;;	PF00332.15	Glyco_hydro_17	Glycosyl hydrolases family 17
Os10g0111325	------	------	------	K14638	SLC15A3_4, PHT	------	------	COG3104	E:Amino acid transport and metabolism	AAK52577.1	Putative LeOPT1 - oligopeptide transporter [Oryza sativa Japonica Group]	sp|P46032|PTR2_ARATH;;	Protein NRT1/ PTR FAMILY 8.3 OS=Arabidopsis thaliana OX=3702 GN=NPF8.3 PE=1 SV=1;;	------	------	------
Os02g0286200	GO:0006629;;GO:0016787	biological_process;;molecular_function;;	BP:lipid metabolic process;;MF:hydrolase activity;;	------	------	------	------	ENOG410YUTG;;ENOG410YP6W;;ENOG410YC1V	S:Function unknown;;	XP_015622584.1	PREDICTED: GDSL esterase/lipase At4g10955 [Oryza sativa Japonica Group]	sp|Q680C0|GDL62_ARATH;;	GDSL esterase/lipase At4g10955 OS=Arabidopsis thaliana OX=3702 GN=At4g10955 PE=2 SV=1;;	PF01764.22	Lipase_3	Lipase
Os02g0781400	GO:0006986;;GO:0006457;;GO:0051085;;GO:1901671;;GO:0005737;;GO:0009536;;GO:0005759;;GO:0009507;;GO:0046914;;GO:0051087;;GO:0051082;;GO:0046872;;GO:0005524	biological_process;;biological_process;;biological_process;;biological_process;;cellular_component;;cellular_component;;cellular_component;;cellular_component;;molecular_function;;molecular_function;;molecular_function;;molecular_function;;molecular_function;;	BP:response to unfolded protein;;BP:protein folding;;BP:chaperone mediated protein folding requiring cofactor;;BP:positive regulation of superoxide dismutase activity;;CC:cytoplasm;;CC:plastid;;CC:mitochondrial matrix;;CC:chloroplast;;MF:transition metal ion binding;;MF:chaperone binding;;MF:unfolded protein binding;;MF:metal ion binding;;MF:ATP binding;;	K04078	groES, HSPE1	------	------	COG0234	O:Posttranslational modification, protein turnover, chaperones	XP_015624188.1	PREDICTED: 20 kDa chaperonin, chloroplastic [Oryza sativa Japonica Group]	sp|O65282|CH20_ARATH;;	20 kDa chaperonin, chloroplastic OS=Arabidopsis thaliana OX=3702 GN=CPN20 PE=1 SV=2;;	PF00166.18	Cpn10	Chaperonin 10 Kd subunit
Os03g0180400	GO:0051603;;GO:0010498;;GO:0010499;;GO:0006511;;GO:0043161;;GO:0006508;;GO:0005737;;GO:0005839;;GO:0019773;;GO:0005634;;GO:0000502;;GO:0004175;;GO:0016787;;GO:0004298;;GO:0008233	biological_process;;biological_process;;biological_process;;biological_process;;biological_process;;biological_process;;cellular_component;;cellular_component;;cellular_component;;cellular_component;;cellular_component;;molecular_function;;molecular_function;;molecular_function;;molecular_function;;	BP:proteolysis involved in cellular protein catabolic process;;BP:proteasomal protein catabolic process;;BP:proteasomal ubiquitin-independent protein catabolic process;;BP:ubiquitin-dependent protein catabolic process;;BP:proteasome-mediated ubiquitin-dependent protein catabolic process;;BP:proteolysis;;CC:cytoplasm;;CC:proteasome core complex;;CC:proteasome core complex, alpha-subunit complex;;C…	K02730	PSMA6	map03050	Proteasome	ENOG410XR7X	O:Posttranslational modification, protein turnover, chaperones	XP_015630351.1	PREDICTED: proteasome subunit alpha type-6 isoform X2 [Oryza sativa Japonica Group]	sp|Q9LSU3|PSA6_ORYSJ;;	Proteasome subunit alpha type-6 OS=Oryza sativa subsp. japonica OX=39947 GN=PAA1 PE=2 SV=1;;	PF00227.23;;PF10584.6	Proteasome;;Proteasome_A_N	Proteasome subunit;;Proteasome subunit A N-terminal signature
Os02g0497400	------	------	------	------	------	------	------	------	------	------	------	------	------	------	------	------
Os05g0573400	GO:0044238;;GO:0044763;;GO:0044281;;GO:0044237;;GO:1901564	biological_process;;biological_process;;biological_process;;biological_process;;biological_process;;	BP:primary metabolic process;;BP:single-organism cellular process;;BP:small molecule metabolic process;;BP:cellular metabolic process;;BP:organonitrogen compound metabolic process;;	K01937	pyrG, CTPS	map00240	Pyrimidine metabolism	COG0504	F:Nucleotide transport and metabolism	XP_015640219.1	PREDICTED: CTP synthase [Oryza sativa Japonica Group]	sp|Q6GME1|PYRG2_XENLA;;	CTP synthase 2 OS=Xenopus laevis OX=8355 GN=ctps2 PE=2 SV=1;;	------	------	------
Os01g0630000	GO:0000165;;GO:0005622;;GO:0004707;;GO:0005524	biological_process;;cellular_component;;molecular_function;;molecular_function;;	BP:MAPK cascade;;CC:intracellular;;MF:MAP kinase activity;;MF:ATP binding;;	K20538	MPK8	map04016	MAPK signaling pathway - plant	ENOG410XNY0	T:Signal transduction mechanisms	PNY09597.1	mitogen-activated protein kinase 19-like protein, partial [Trifolium pratense]	sp|Q5ZCI1|MPK10_ORYSJ;;	Mitogen-activated protein kinase 10 OS=Oryza sativa subsp. japonica OX=39947 GN=MPK10 PE=2 SV=2;;	------	------	------
Os01g0740150	------	------	------	------	------	------	------	COG2801;;ENOG410Z23X	L:Replication, recombination and repair;;S:Function unknown	BAS74265.1	Os01g0740150 [Oryza sativa Japonica Group]	------	------	------	------	------
Os06g0211700	GO:0036065;;GO:0009832;;GO:0042546;;GO:0009969;;GO:0016021;;GO:0016020;;GO:0005794;;GO:0008107;;GO:0008417	biological_process;;biological_process;;biological_process;;biological_process;;cellular_component;;cellular_component;;cellular_component;;molecular_function;;molecular_function;;	BP:fucosylation;;BP:plant-type cell wall biogenesis;;BP:cell wall biogenesis;;BP:xyloglucan biosynthetic process;;CC:integral component of membrane;;CC:membrane;;CC:Golgi apparatus;;MF:galactoside 2-alpha-L-fucosyltransferase activity;;MF:fucosyltransferase activity;;	K13681	FUT	------	------	ENOG41106U1	S:Function unknown	BAS96747.1	Os06g0211700 [Oryza sativa Japonica Group]	sp|Q9M5Q1|FUT1_PEA;;	Galactoside 2-alpha-L-fucosyltransferase OS=Pisum sativum OX=3888 GN=FT1 PE=2 SV=1;;	PF03254.10	XG_FTase	Xyloglucan fucosyltransferase
Os01g0776600	GO:0016311;;GO:0016021;;GO:0016787;;GO:0046872;;GO:0003993	biological_process;;cellular_component;;molecular_function;;molecular_function;;molecular_function;;	BP:dephosphorylation;;CC:integral component of membrane;;MF:hydrolase activity;;MF:metal ion binding;;MF:acid phosphatase activity;;	------	------	------	------	COG1409	S:Function unknown	XP_015620906.1	PREDICTED: purple acid phosphatase 2 [Oryza sativa Japonica Group]	sp|Q9SDZ9|PPAF2_IPOBA;;	Purple acid phosphatase 2 OS=Ipomoea batatas OX=4120 GN=PAP2 PE=1 SV=1;;	PF00149.25;;PF16656.2;;PF14008.3	Metallophos;;Pur_ac_phosph_N;;Metallophos_C	Calcineurin-like phosphoesterase;;Purple acid Phosphatase, N-terminal domain;;Iron/zinc purple acid phosphatase-like protein C
Os02g0570800	GO:0044550;;GO:0044710;;GO:0016102;;GO:0055114;;GO:0016021;;GO:0004497;;GO:0020037;;GO:0016709;;GO:0016705;;GO:0036201;;GO:0005488;;GO:0005506;;GO:0016491	biological_process;;biological_process;;biological_process;;biological_process;;cellular_component;;molecular_function;;molecular_function;;molecular_function;;molecular_function;;molecular_function;;molecular_function;;molecular_function;;molecular_function;;	BP:secondary metabolite biosynthetic process;;BP:single-organism metabolic process;;BP:diterpenoid biosynthetic process;;BP:oxidation-reduction process;;CC:integral component of membrane;;MF:monooxygenase activity;;MF:heme binding;;MF:oxidoreductase activity, acting on paired donors, with incorporation or reduction of molecular oxygen, NA;;MF:oxidoreductase activity, acting on paired donors, with…	K21291;K16083	CYP71Z7;CYP71Z6	map00904	Diterpenoid biosynthesis	COG2124	Q:Secondary metabolites biosynthesis, transport and catabolism	BAS79342.1	Os02g0570800 [Oryza sativa Japonica Group]	sp|Q6YV88|C71Z7_ORYSJ;;	Ent-cassadiene hydroxylase OS=Oryza sativa subsp. japonica OX=39947 GN=CYP71Z7 PE=1 SV=1;;	------	------	------
Os05g0561400	------	------	------	------	------	------	------	------	------	BAF18227.1	Os05g0561400 [Oryza sativa Japonica Group]	------	------	------	------	------
Os04g0459800	GO:0010929;;GO:0009651;;GO:1901002;;GO:0000965;;GO:0006401;;GO:0032508;;GO:0080038;;GO:0009939;;GO:1902584;;GO:0042645;;GO:0005634;;GO:0005739;;GO:0005759;;GO:0045025;;GO:0016887;;GO:0003678;;GO:0000166;;GO:0005524;;GO:0016787;;GO:0004004;;GO:0004386;;GO:0016817;;GO:0003724	biological_process;;biological_process;;biological_process;;biological_process;;biological_process;;biological_process;;biological_process;;biological_process;;biological_process;;cellular_component;;cellular_component;;cellular_component;;cellular_component;;cellular_component;;molecular_function;;molecular_function;;molecular_function;;molecular_function;;molecular_function;;molecular_function;…	BP:positive regulation of auxin mediated signaling pathway;;BP:response to salt stress;;BP:positive regulation of response to salt stress;;BP:mitochondrial RNA 3'-end processing;;BP:RNA catabolic process;;BP:DNA duplex unwinding;;BP:positive regulation of cytokinin-activated signaling pathway;;BP:positive regulation of gibberellic acid mediated signaling pathway;;BP:positive regulation of respons…	K17675	SUPV3L1, SUV3	------	------	ENOG410XSEY	L:Replication, recombination and repair	XP_015633519.1	PREDICTED: ATP-dependent RNA helicase SUV3L, mitochondrial isoform X1 [Oryza sativa Japonica Group]	sp|Q7X745|SUV3L_ORYSJ;;	ATP-dependent RNA helicase SUV3L, mitochondrial OS=Oryza sativa subsp. japonica OX=39947 GN=LOC_Os04g38630 PE=2 SV=2;;	PF00271.28;;PF12513.5	Helicase_C;;SUV3_C	Helicase conserved C-terminal domain;;Mitochondrial degradasome RNA helicase subunit C terminal
Os12g0111500	GO:0005515	molecular_function;;	MF:protein binding;;	K10523	SPOP	------	------	ENOG410XQV8	S:Function unknown	XP_015618977.1	PREDICTED: BTB/POZ domain-containing protein At3g56230 [Oryza sativa Japonica Group]	sp|Q9LYL9|Y3623_ARATH;;	BTB/POZ domain-containing protein At3g56230 OS=Arabidopsis thaliana OX=3702 GN=At3g56230 PE=2 SV=1;;	PF00651.28	BTB	BTB/POZ domain
Os02g0774800	GO:0009536	cellular_component;;	CC:plastid;;	------	------	------	------	ENOG41107RI	S:Function unknown	BAD17143.1	unknown protein [Oryza sativa Japonica Group]	------	------	------	------	------
Os10g0503300	------	------	------	K19861	BEBT, AMAT	------	------	ENOG410YDJK	S:Function unknown	BAT11548.1	Os10g0503300, partial [Oryza sativa Japonica Group]	------	------	------	------	------
Os08g0170800	GO:0043531	molecular_function;;	MF:ADP binding;;	------	------	------	------	COG4886	S:Function unknown	XP_015650107.1	PREDICTED: putative disease resistance RPP13-like protein 3 isoform X1 [Oryza sativa Japonica Group]	------	------	PF13855.3	LRR_8	Leucine rich repeat
Os06g0203800	GO:0016310;;GO:0030155;;GO:0042742;;GO:0051302;;GO:0009944;;GO:0009965;;GO:0001944;;GO:0010103;;GO:0006468;;GO:0050832;;GO:0001558;;GO:0009664;;GO:0048281;;GO:2000027;;GO:0010148;;GO:0016020;;GO:0016021;;GO:0005739;;GO:0005886;;GO:0033612;;GO:0000166;;GO:0004674;;GO:0016740;;GO:0004672;;GO:0005524;;GO:0016301;;GO:0005515	biological_process;;biological_process;;biological_process;;biological_process;;biological_process;;biological_process;;biological_process;;biological_process;;biological_process;;biological_process;;biological_process;;biological_process;;biological_process;;biological_process;;biological_process;;cellular_component;;cellular_component;;cellular_component;;cellular_component;;molecular_function;…	BP:phosphorylation;;BP:regulation of cell adhesion;;BP:defense response to bacterium;;BP:regulation of cell division;;BP:polarity specification of adaxial/abaxial axis;;BP:leaf morphogenesis;;BP:vasculature development;;BP:stomatal complex morphogenesis;;BP:protein phosphorylation;;BP:defense response to fungus;;BP:regulation of cell growth;;BP:plant-type cell wall organization;;BP:inflorescence …	K20718	ER	map04016	MAPK signaling pathway - plant	COG4886	S:Function unknown	XP_015642019.1	PREDICTED: LRR receptor-like serine/threonine-protein kinase ERECTA [Oryza sativa Japonica Group]	sp|Q42371|ERECT_ARATH;;	LRR receptor-like serine/threonine-protein kinase ERECTA OS=Arabidopsis thaliana OX=3702 GN=ERECTA PE=1 SV=1;;	PF00069.22;;PF07714.14;;PF13855.3;;PF12799.4;;PF08263.9	Pkinase;;Pkinase_Tyr;;LRR_8;;LRR_4;;LRRNT_2	Protein kinase domain;;Protein tyrosine kinase;;Leucine rich repeat;;Leucine Rich repeats;;Leucine rich repeat N-terminal domain
Os01g0367300	GO:1990904;;GO:0016853;;GO:0097159;;GO:0000166;;GO:0003723;;GO:0003676;;GO:1901363	cellular_component;;molecular_function;;molecular_function;;molecular_function;;molecular_function;;molecular_function;;molecular_function;;	CC:ribonucleoprotein complex;;MF:isomerase activity;;MF:organic cyclic compound binding;;MF:nucleotide binding;;MF:RNA binding;;MF:nucleic acid binding;;MF:heterocyclic compound binding;;	------	------	------	------	COG0724;;ENOG410ZYBM;;ENOG4111F1G;;ENOG4111WRB	S:Function unknown;;K:Transcription;;S:Function unknown	BAD89467.1	putative nuclear protein [Oryza sativa Japonica Group]	sp|Q84TH4|SR45A_ARATH;;	Serine/arginine-rich splicing factor SR45a OS=Arabidopsis thaliana OX=3702 GN=SR45A PE=1 SV=1;;	PF00076.19	RRM_1	RNA recognition motif.
Os01g0131800	GO:0045047;;GO:0006508;;GO:0006465;;GO:0005787;;GO:0043231;;GO:0016021;;GO:0016020;;GO:0005789;;GO:0005783;;GO:0031090;;GO:0016787;;GO:0008233	biological_process;;biological_process;;biological_process;;cellular_component;;cellular_component;;cellular_component;;cellular_component;;cellular_component;;cellular_component;;cellular_component;;molecular_function;;molecular_function;;	BP:protein targeting to ER;;BP:proteolysis;;BP:signal peptide processing;;CC:signal peptidase complex;;CC:intracellular membrane-bounded organelle;;CC:integral component of membrane;;CC:membrane;;CC:endoplasmic reticulum membrane;;CC:endoplasmic reticulum;;CC:organelle membrane;;MF:hydrolase activity;;MF:peptidase activity;;	K12948	SPCS3, SPC3	map03060	Protein export	ENOG4110TZP	S:Function unknown	XP_015625366.1	PREDICTED: probable signal peptidase complex subunit 3 [Oryza sativa Japonica Group]	sp|Q9LGB4|SPCS3_ORYSJ;;	Probable signal peptidase complex subunit 3 OS=Oryza sativa subsp. japonica OX=39947 GN=Os01g0131800 PE=3 SV=2;;	PF04573.9	SPC22	Signal peptidase subunit
Os04g0658300	GO:0009535;;GO:0009536;;GO:0009507;;GO:0005524	cellular_component;;cellular_component;;cellular_component;;molecular_function;;	CC:chloroplast thylakoid membrane;;CC:plastid;;CC:chloroplast;;MF:ATP binding;;	------	------	------	------	COG1222	S:Function unknown	XP_015636564.1	PREDICTED: ribulose bisphosphate carboxylase/oxygenase activase, chloroplastic [Oryza sativa Japonica Group]	sp|Q7X999|RCA2_LARTR;;	Ribulose bisphosphate carboxylase/oxygenase activase 2, chloroplastic OS=Larrea tridentata OX=66636 GN=RCA2 PE=2 SV=1;;	PF00004.26	AAA	ATPase family associated with various cellular activities
Os04g0448100	GO:0005739	cellular_component;;	CC:mitochondrion;;	------	------	------	------	ENOG41103X4;;ENOG4111EAT	S:Function unknown;;	XP_015634309.1	PREDICTED: uncharacterized protein LOC4335978 [Oryza sativa Japonica Group]	------	------	PF07800.9	DUF1644	Protein of unknown function
Os08g0324300	GO:0006355;;GO:0005634;;GO:0003677	biological_process;;cellular_component;;molecular_function;;	BP:regulation of transcription, DNA-templated;;CC:nucleus;;MF:DNA binding;;	------	------	------	------	ENOG41104TH;;ENOG41108JJ;;ENOG410ZPCJ	K:Transcription;;S:Function unknown;;S:Function unknown	XP_015648704.1	PREDICTED: B3 domain-containing protein Os08g0324300 [Oryza sativa Japonica Group]	sp|Q6Z0D9|Y8347_ORYSJ;;	B3 domain-containing protein Os08g0324300 OS=Oryza sativa subsp. japonica OX=39947 GN=Os08g0324300 PE=2 SV=1;;	PF02362.18	B3	B3 DNA binding domain
Os01g0106750	------	------	------	------	------	------	------	------	------	------	------	------	------	------	------	------
Os01g0784700	GO:0006468;;GO:0016310;;GO:0006952;;GO:0048544;;GO:0016020;;GO:0016021;;GO:0005886;;GO:0009506;;GO:0004672;;GO:0000166;;GO:0004674;;GO:0016740;;GO:0005524;;GO:0016301	biological_process;;biological_process;;biological_process;;biological_process;;cellular_component;;cellular_component;;cellular_component;;cellular_component;;molecular_function;;molecular_function;;molecular_function;;molecular_function;;molecular_function;;molecular_function;;	BP:protein phosphorylation;;BP:phosphorylation;;BP:defense response;;BP:recognition of pollen;;CC:membrane;;CC:integral component of membrane;;CC:plasma membrane;;CC:plasmodesma;;MF:protein kinase activity;;MF:nucleotide binding;;MF:protein serine/threonine kinase activity;;MF:transferase activity;;MF:ATP binding;;MF:kinase activity;;	------	------	------	------	COG0515	S:Function unknown	BAF06377.1	Os01g0784700 [Oryza sativa Japonica Group]	sp|O81905|SD18_ARATH;;	Receptor-like serine/threonine-protein kinase SD1-8 OS=Arabidopsis thaliana OX=3702 GN=SD18 PE=1 SV=1;;	PF07714.14;;PF00069.22;;PF00954.17;;PF01453.21;;PF08276.8;;PF11883.5	Pkinase_Tyr;;Pkinase;;S_locus_glycop;;B_lectin;;PAN_2;;DUF3403	Protein tyrosine kinase;;Protein kinase domain;;S-locus glycoprotein domain;;D-mannose binding lectin;;PAN-like domain;;Domain of unknown function
Os01g0172600	GO:0009664;;GO:0006979;;GO:0098869;;GO:0042744;;GO:0055114;;GO:0009506;;GO:0005576;;GO:0009505;;GO:0016491;;GO:0020037;;GO:0046872;;GO:0004601	biological_process;;biological_process;;biological_process;;biological_process;;biological_process;;cellular_component;;cellular_component;;cellular_component;;molecular_function;;molecular_function;;molecular_function;;molecular_function;;	BP:plant-type cell wall organization;;BP:response to oxidative stress;;BP:cellular oxidant detoxification;;BP:hydrogen peroxide catabolic process;;BP:oxidation-reduction process;;CC:plasmodesma;;CC:extracellular region;;CC:plant-type cell wall;;MF:oxidoreductase activity;;MF:heme binding;;MF:metal ion binding;;MF:peroxidase activity;;	K00430	E1.11.1.7	map00940	Phenylpropanoid biosynthesis	ENOG410YF8G	G:Carbohydrate transport and metabolism	BAD68110.1	putative peroxidase [Oryza sativa Japonica Group]	sp|O80822|PER25_ARATH;;	Peroxidase 25 OS=Arabidopsis thaliana OX=3702 GN=PER25 PE=2 SV=2;;	PF00141.20	peroxidase	Peroxidase
Os02g0212400	------	------	------	------	------	------	------	------	------	BAD25114.1	unknown protein [Oryza sativa Japonica Group]	------	------	------	------	------
Os03g0603200	------	------	------	------	------	------	------	COG2124	Q:Secondary metabolites biosynthesis, transport and catabolism	XP_015629159.1	PREDICTED: cytochrome P450 78A5 [Oryza sativa Japonica Group]	sp|Q9LMX7|C78A5_ARATH;;	Cytochrome P450 78A5 OS=Arabidopsis thaliana OX=3702 GN=CYP78A5 PE=2 SV=1;;	------	------	------
Os06g0136300	------	------	------	------	------	------	------	ENOG410Z7Z7	S:Function unknown	XP_015643743.1	PREDICTED: uncharacterized protein At4g22758 [Oryza sativa Japonica Group]	sp|Q56XJ7|Y4276_ARATH;;	Uncharacterized protein At4g22758 OS=Arabidopsis thaliana OX=3702 GN=At4g22758 PE=2 SV=1;;	------	------	------
Os06g0268600	------	------	------	------	------	------	------	------	------	------	------	------	------	------	------	------
Os01g0785300	GO:0016021;;GO:0016020	cellular_component;;cellular_component;;	CC:integral component of membrane;;CC:membrane;;	------	------	------	------	------	------	BAD53366.1	unknown protein [Oryza sativa Japonica Group]	------	------	------	------	------
Os12g0138200	GO:0006355;;GO:0006351;;GO:0005634;;GO:0003700;;GO:0043565	biological_process;;biological_process;;cellular_component;;molecular_function;;molecular_function;;	BP:regulation of transcription, DNA-templated;;BP:transcription, DNA-templated;;CC:nucleus;;MF:transcription factor activity, sequence-specific DNA binding;;MF:sequence-specific DNA binding;;	------	------	------	------	ENOG41103X8;;ENOG41115UN;;ENOG410XRSH	K:Transcription;;S:Function unknown;;K:Transcription	XP_015619131.1	PREDICTED: scarecrow-like protein 3 [Oryza sativa Japonica Group]	sp|Q9LPR8|SCL3_ARATH;;	Scarecrow-like protein 3 OS=Arabidopsis thaliana OX=3702 GN=SCL3 PE=1 SV=1;;	PF03514.11	GRAS	GRAS domain family
Os04g0434400	------	------	------	------	------	------	------	ENOG4111HFX	L:Replication, recombination and repair	XP_015634556.1	PREDICTED: uncharacterized protein LOC9266106 [Oryza sativa Japonica Group]	------	------	------	------	------
Os07g0211700	GO:0008033;;GO:0009691;;GO:0006400;;GO:0009536;;GO:0005739;;GO:0016740;;GO:0052381	biological_process;;biological_process;;biological_process;;cellular_component;;cellular_component;;molecular_function;;molecular_function;;	BP:tRNA processing;;BP:cytokinin biosynthetic process;;BP:tRNA modification;;CC:plastid;;CC:mitochondrion;;MF:transferase activity;;MF:tRNA dimethylallyltransferase activity;;	K10760	IPT	map00908	Zeatin biosynthesis	COG0324	J:Translation, ribosomal structure and biogenesis	XP_015646335.1	PREDICTED: adenylate isopentenyltransferase 3, chloroplastic-like [Oryza sativa Japonica Group]	sp|Q93WC9|IPT3_ARATH;;	Adenylate isopentenyltransferase 3, chloroplastic OS=Arabidopsis thaliana OX=3702 GN=IPT3 PE=1 SV=1;;	PF01715.14;;PF01745.13;;PF13481.3	IPPT;;IPT;;AAA_25	IPP transferase;;Isopentenyl transferase;;AAA domain
Os03g0817700	------	------	------	------	------	------	------	------	------	BAS87058.1	Os03g0817700, partial [Oryza sativa Japonica Group]	------	------	------	------	------
Os10g0422300	GO:0006468;;GO:0070525;;GO:0005634;;GO:0005739;;GO:0000408;;GO:0005829;;GO:0004674;;GO:0005515;;GO:0005524	biological_process;;biological_process;;cellular_component;;cellular_component;;cellular_component;;cellular_component;;molecular_function;;molecular_function;;molecular_function;;	BP:protein phosphorylation;;BP:tRNA threonylcarbamoyladenosine metabolic process;;CC:nucleus;;CC:mitochondrion;;CC:EKC/KEOPS complex;;CC:cytosol;;MF:protein serine/threonine kinase activity;;MF:protein binding;;MF:ATP binding;;	K08851	TP53RK, PRPK, BUD32	------	------	COG3642;;ENOG410Z7Z7	T:Signal transduction mechanisms;;	EEE50978.1	hypothetical protein OsJ_31562 [Oryza sativa Japonica Group]	sp|Q9FLJ6|PP439_ARATH;;	Pentatricopeptide repeat-containing protein At5g61370, mitochondrial OS=Arabidopsis thaliana OX=3702 GN=At5g61370 PE=2 SV=1;;	PF01535.17;;PF13041.3;;PF12854.4	PPR;;PPR_2;;PPR_1	PPR repeat;;PPR repeat family;;PPR repeat
Os08g0119200	GO:0016021;;GO:0016020;;GO:0009507	cellular_component;;cellular_component;;cellular_component;;	CC:integral component of membrane;;CC:membrane;;CC:chloroplast;;	------	------	------	------	COG4371	S:Function unknown	BAD09049.1	hypothetical protein [Oryza sativa Japonica Group]	------	------	PF07466.8	DUF1517	Protein of unknown function
Os04g0625900	GO:0010603;;GO:0034063;;GO:0010494;;GO:0044822	biological_process;;biological_process;;cellular_component;;molecular_function;;	BP:regulation of cytoplasmic mRNA processing body assembly;;BP:stress granule assembly;;CC:cytoplasmic stress granule;;MF:pol;;	------	------	------	------	ENOG410YIVV	S:Function unknown	XP_015633826.1	PREDICTED: uncharacterized protein LOC4337065 isoform X1 [Oryza sativa Japonica Group]	sp|Q94AM9|CID4_ARATH;;	Polyadenylate-binding protein-interacting protein 4 OS=Arabidopsis thaliana OX=3702 GN=CID4 PE=2 SV=1;;	PF14438.3;;PF07145.12	SM-ATX;;PAM2	Ataxin 2 SM domain;;Ataxin-2 C-terminal region
Os05g0115500	------	------	------	------	------	------	------	ENOG41103Y1;;COG3491	S:Function unknown;;	EAY96300.1	hypothetical protein OsI_18199 [Oryza sativa Indica Group]	------	------	PF04601.10	DUF569	Domain of unknown function
Os01g0863800	GO:0045892;;GO:0009536	biological_process;;cellular_component;;	BP:negative regulation of transcription, DNA-templated;;CC:plastid;;	------	------	------	------	ENOG410YHQG	S:Function unknown	XP_015645806.1	PREDICTED: transcription repressor OFP13 [Oryza sativa Japonica Group]	sp|Q9FMC8|OPF13_ARATH;;	Transcription repressor OFP13 OS=Arabidopsis thaliana OX=3702 GN=OFP13 PE=1 SV=1;;	PF04844.10	Ovate	Transcriptional repressor, ovate
Os08g0271400	------	------	------	------	------	------	------	------	------	BAC99719.1	unknown protein [Oryza sativa Japonica Group]	------	------	------	------	------
Os03g0803800	------	------	------	------	------	------	------	ENOG410XPG4;;ENOG410ZWEC;;ENOG410Y409	S:Function unknown;;	XP_015630850.1	PREDICTED: uncharacterized protein LOC4334479 [Oryza sativa Japonica Group]	------	------	------	------	------
Os09g0458600	GO:0005739;;GO:0005509	cellular_component;;molecular_function;;	CC:mitochondrion;;MF:calcium ion binding;;	K13448	CML	map04626	Plant-pathogen interaction	COG5126	S:Function unknown	XP_015612685.1	PREDICTED: calmodulin-like protein 1 [Oryza sativa Japonica Group]	sp|Q9ZQE6|CML1_ARATH;;	Calmodulin-like protein 1 OS=Arabidopsis thaliana OX=3702 GN=CML1 PE=2 SV=1;;	------	------	------
Os07g0694700	GO:0000302;;GO:0098869;;GO:0042744;;GO:0034599;;GO:0006979;;GO:0055114;;GO:0005737;;GO:0009507;;GO:0020037;;GO:0004601;;GO:0016491;;GO:0016688;;GO:0046872	biological_process;;biological_process;;biological_process;;biological_process;;biological_process;;biological_process;;cellular_component;;cellular_component;;molecular_function;;molecular_function;;molecular_function;;molecular_function;;molecular_function;;	BP:response to reactive oxygen species;;BP:cellular oxidant detoxification;;BP:hydrogen peroxide catabolic process;;BP:cellular response to oxidative stress;;BP:response to oxidative stress;;BP:oxidation-reduction process;;CC:cytoplasm;;CC:chloroplast;;MF:heme binding;;MF:peroxidase activity;;MF:oxidoreductase activity;;MF:L-ascorbate peroxidase activity;;MF:metal ion binding;;	K00434	E1.11.1.11	map00053;;map00480	Ascorbate and aldarate metabolism;;Glutathione metabolism	COG0376	S:Function unknown	XP_015646556.1	PREDICTED: L-ascorbate peroxidase 2, cytosolic [Oryza sativa Japonica Group]	sp|Q9FE01|APX2_ORYSJ;;	L-ascorbate peroxidase 2, cytosolic OS=Oryza sativa subsp. japonica OX=39947 GN=APX2 PE=1 SV=1;;	PF00141.20	peroxidase	Peroxidase
Os11g0634902	GO:0016310;;GO:0000103;;GO:0070814;;GO:0004020;;GO:0005524	biological_process;;biological_process;;biological_process;;molecular_function;;molecular_function;;	BP:phosphorylation;;BP:sulfate assimilation;;BP:hydrogen sulfide biosynthetic process;;MF:adenylylsulfate kinase activity;;MF:ATP binding;;	K00860	cysC	map00230;;map00920	Purine metabolism;;Sulfur metabolism	COG0529	P:Inorganic ion transport and metabolism	BAF28689.2	Os11g0634800 [Oryza sativa Japonica Group]	sp|Q9SRW7|APK3_ARATH;;	Adenylyl-sulfate kinase 3 OS=Arabidopsis thaliana OX=3702 GN=APK3 PE=1 SV=1;;	------	------	------
Os01g0113350	GO:0006468;;GO:0016310;;GO:0016020;;GO:0016021;;GO:0005886;;GO:0000166;;GO:0004674;;GO:0031625;;GO:0016301;;GO:0004672;;GO:0005524	biological_process;;biological_process;;cellular_component;;cellular_component;;cellular_component;;molecular_function;;molecular_function;;molecular_function;;molecular_function;;molecular_function;;molecular_function;;	BP:protein phosphorylation;;BP:phosphorylation;;CC:membrane;;CC:integral component of membrane;;CC:plasma membrane;;MF:nucleotide binding;;MF:protein serine/threonine kinase activity;;MF:ubiquitin protein ligase binding;;MF:kinase activity;;MF:protein kinase activity;;MF:ATP binding;;	------	------	------	------	ENOG410YBSH	T:Signal transduction mechanisms	BAD45065.1	putative receptor serine/threonine kinase PR5K [Oryza sativa Japonica Group]	sp|Q8RWZ5|SD25_ARATH;;	G-type lectin S-receptor-like serine/threonine-protein kinase SD2-5 OS=Arabidopsis thaliana OX=3702 GN=SD25 PE=1 SV=1;;	PF00314.14;;PF00069.22;;PF07714.14	Thaumatin;;Pkinase;;Pkinase_Tyr	Thaumatin family;;Protein kinase domain;;Protein tyrosine kinase
Os03g0452801	GO:0006412;;GO:0009536;;GO:0022627;;GO:0005763;;GO:0015935;;GO:0003735;;GO:0003723	biological_process;;cellular_component;;cellular_component;;cellular_component;;cellular_component;;molecular_function;;molecular_function;;	BP:translation;;CC:plastid;;CC:cytosolic small ribosomal subunit;;CC:mitochondrial small ribosomal subunit;;CC:small ribosomal subunit;;MF:structural constituent of ribosome;;MF:RNA binding;;	K02988	RP-S5, MRPS5, rpsE	map03010	Ribosome	COG0098	J:Translation, ribosomal structure and biogenesis	XP_015633084.1	PREDICTED: 30S ribosomal protein S5, chloroplastic [Oryza sativa Japonica Group]	sp|P93014|RR5_ARATH;;	30S ribosomal protein S5, chloroplastic OS=Arabidopsis thaliana OX=3702 GN=rps5 PE=2 SV=1;;	------	------	------
Os04g0182650	GO:0016021;;GO:0016020	cellular_component;;cellular_component;;	CC:integral component of membrane;;CC:membrane;;	------	------	------	------	ENOG410XP5A	S:Function unknown	BAS87970.1	Os04g0182650 [Oryza sativa Japonica Group]	------	------	PF07699.10	Ephrin_rec_like	Putative ephrin-receptor like
ENSRNA049448855	------	------	------	------	------	------	------	------	------	------	------	------	------	------	------	------
Os07g0648000	GO:0016021;;GO:0016020	cellular_component;;cellular_component;;	CC:integral component of membrane;;CC:membrane;;	------	------	------	------	ENOG410ZV59	S:Function unknown	XP_015647754.1	PREDICTED: uncharacterized protein LOC4344114 [Oryza sativa Japonica Group]	------	------	------	------	------
Os01g0808400	GO:0006468;;GO:0018105;;GO:0016310;;GO:0009738;;GO:0035556;;GO:0046777;;GO:0005737;;GO:0016020;;GO:0005634;;GO:0009536;;GO:0004683;;GO:0000166;;GO:0009931;;GO:0004674;;GO:0016740;;GO:0005509;;GO:0016301;;GO:0004672;;GO:0046872;;GO:0005524;;GO:0005516	biological_process;;biological_process;;biological_process;;biological_process;;biological_process;;biological_process;;cellular_component;;cellular_component;;cellular_component;;cellular_component;;molecular_function;;molecular_function;;molecular_function;;molecular_function;;molecular_function;;molecular_function;;molecular_function;;molecular_function;;molecular_function;;molecular_function;…	BP:protein phosphorylation;;BP:peptidyl-serine phosphorylation;;BP:phosphorylation;;BP:abscisic acid-activated signaling pathway;;BP:intracellular signal transduction;;BP:protein autophosphorylation;;CC:cytoplasm;;CC:membrane;;CC:nucleus;;CC:plastid;;MF:calmodulin-dependent protein kinase activity;;MF:nucleotide binding;;MF:calcium-dependent protein serine/threonine kinase activity;;MF:protein se…	K13412	CPK	map04626	Plant-pathogen interaction	ENOG410XRMJ	T:Signal transduction mechanisms	XP_015632341.1	PREDICTED: calcium-dependent protein kinase 34 [Oryza sativa Japonica Group]	sp|Q5VQQ5|CDPK2_ORYSJ;;	Calcium-dependent protein kinase 2 OS=Oryza sativa subsp. japonica OX=39947 GN=CPK2 PE=2 SV=1;;	PF00069.22;;PF00036.29;;PF13499.3;;PF07714.14;;PF13405.3;;PF13202.3;;PF13833.3;;PF12763.4;;PF14658.3;;PF14531.3;;PF06293.11	Pkinase;;EF-hand_1;;EF-hand_7;;Pkinase_Tyr;;EF-hand_6;;EF-hand_5;;EF-hand_8;;EF-hand_4;;EF-hand_9;;Kinase-like;;Kdo	Protein kinase domain;;EF hand;;EF-hand domain pair;;Protein tyrosine kinase;;EF-hand domain;;EF hand;;EF-hand domain pair;;Cytoskeletal-regulatory complex EF hand;;EF-hand domain;;Kinase-like;;Lipopolysaccharide kinase
Os08g0491200	GO:0006468;;GO:0035556;;GO:0005737;;GO:0005634;;GO:0005886;;GO:0004672;;GO:0004674;;GO:0005524	biological_process;;biological_process;;cellular_component;;cellular_component;;cellular_component;;molecular_function;;molecular_function;;molecular_function;;	BP:protein phosphorylation;;BP:intracellular signal transduction;;CC:cytoplasm;;CC:nucleus;;CC:plasma membrane;;MF:protein kinase activity;;MF:protein serine/threonine kinase activity;;MF:ATP binding;;	------	------	------	------	ENOG410XQ0C	T:Signal transduction mechanisms	EEE68908.1	hypothetical protein OsJ_27758 [Oryza sativa Japonica Group]	sp|Q0DCT8|G11A_ORYSJ;;	Protein kinase G11A OS=Oryza sativa subsp. japonica OX=39947 GN=Os06g0291600 PE=2 SV=1;;	PF00069.22;;PF07714.14	Pkinase;;Pkinase_Tyr	Protein kinase domain;;Protein tyrosine kinase
Os10g0351457	------	------	------	------	------	------	------	COG2801;;ENOG41104WE	S:Function unknown;;L:Replication, recombination and repair	BAS72550.1	Os01g0536950 [Oryza sativa Japonica Group]	------	------	------	------	------
Os11g0606001	------	------	------	------	------	------	------	------	------	------	------	------	------	------	------	------
Os12g0144000	GO:0003676	molecular_function;;	MF:nucleic acid binding;;	------	------	------	------	ENOG4112CT4	S:Function unknown	XP_015618453.1	PREDICTED: uncharacterized protein LOC4351484 [Oryza sativa Japonica Group]	------	------	PF13902.3;;PF01424.19	R3H-assoc;;R3H	R3H-associated N-terminal domain;;R3H domain
Os02g0143350	GO:0009733;;GO:0016021;;GO:0016020	biological_process;;cellular_component;;cellular_component;;	BP:response to auxin;;CC:integral component of membrane;;CC:membrane;;	K14488	SAUR	map04075	Plant hormone signal transduction	ENOG410ZATX	S:Function unknown	BAD13235.1	auxin-induced protein-like [Oryza sativa Japonica Group]	sp|O65695|SAU50_ARATH;;	Auxin-responsive protein SAUR50 OS=Arabidopsis thaliana OX=3702 GN=SAUR50 PE=1 SV=1;;	------	------	------
Os08g0107800	GO:0005739;;GO:0005515	cellular_component;;molecular_function;;	CC:mitochondrion;;MF:protein binding;;	------	------	------	------	ENOG410Z7Z7	S:Function unknown	BAD09394.1	putative PPR protein [Oryza sativa Japonica Group]	sp|Q76C99|RF1_ORYSI;;	Protein Rf1, mitochondrial OS=Oryza sativa subsp. indica OX=39946 GN=Rf1 PE=2 SV=1;;	PF13041.3;;PF12854.4;;PF01535.17;;PF13812.3;;PF17177.1;;PF10037.6	PPR_2;;PPR_1;;PPR;;PPR_3;;PPR_long;;MRP-S27	PPR repeat family;;PPR repeat;;PPR repeat;;Pentatricopeptide repeat domain;;Pentacotripeptide-repeat region of PROPR;;Mitochondrial 28S ribosomal protein S27
Os01g0627916	GO:0055114;;GO:0016021;;GO:0004497;;GO:0020037;;GO:0016705;;GO:0005506	biological_process;;cellular_component;;molecular_function;;molecular_function;;molecular_function;;molecular_function;;	BP:oxidation-reduction process;;CC:integral component of membrane;;MF:monooxygenase activity;;MF:heme binding;;MF:oxidoreductase activity, acting on paired donors, with incorporation or reduction of molecular oxygen;;MF:iron ion binding;;	------	------	------	------	COG2124	Q:Secondary metabolites biosynthesis, transport and catabolism	PUZ55718.1	hypothetical protein GQ55_5G234600 [Panicum hallii var. hallii]	sp|Q9LUC6|C7A14_ARATH;;	Cytochrome P450 72A14 OS=Arabidopsis thaliana OX=3702 GN=CYP72A14 PE=2 SV=1;;	------	------	------
Os04g0295500	------	------	------	------	------	------	------	ENOG41117KA	S:Function unknown	BAS88444.1	Os04g0295500, partial [Oryza sativa Japonica Group]	------	------	------	------	------
Os02g0517900	------	------	------	------	------	------	------	ENOG41104JU;;ENOG41105Z1;;ENOG41106ZS;;ENOG41108DC	S:Function unknown;;	EEC73277.1	hypothetical protein OsI_07420 [Oryza sativa Indica Group]	------	------	PF10536.6;;PF09331.8	PMD;;DUF1985	Plant mobile domain;;Domain of unknown function
Os02g0631100	GO:0015979;;GO:0009767;;GO:0009523;;GO:0019898;;GO:0044425;;GO:0009507;;GO:0009654;;GO:0005509;;GO:0045156	biological_process;;biological_process;;cellular_component;;cellular_component;;cellular_component;;cellular_component;;cellular_component;;molecular_function;;molecular_function;;	BP:photosynthesis;;BP:photosynthetic electron transport chain;;CC:photosystem II;;CC:extrinsic component of membrane;;CC:membrane part;;CC:chloroplast;;CC:photosystem II oxygen evolving complex;;MF:calcium ion binding;;MF:electron transporter, transferring electrons within the cyclic electron transport pathway of photosynthesis activity;;	K08901	psbQ	map00195	Photosynthesis	ENOG4111A2P	S:Function unknown	XP_015626652.1	PREDICTED: uncharacterized protein LOC4330056 [Oryza sativa Japonica Group]	sp|Q9SGH4|PNSL3_ARATH;;	Photosynthetic NDH subunit of lumenal location 3, chloroplastic OS=Arabidopsis thaliana OX=3702 GN=PNSL3 PE=1 SV=1;;	PF05757.8	PsbQ	Oxygen evolving enhancer protein 3
Os10g0518300	GO:0045040;;GO:0005742;;GO:0005829;;GO:0005515	biological_process;;cellular_component;;cellular_component;;molecular_function;;	BP:protein import into mitochondrial outer membrane;;CC:mitochondrial outer membrane translocase complex;;CC:cytosol;;MF:protein binding;;	------	------	------	------	ENOG4111CTQ	S:Function unknown	XP_015614985.1	PREDICTED: uncharacterized protein LOC4349128 [Oryza sativa Japonica Group]	sp|Q9FHY8|HLB1_ARATH;;	Protein HLB1 OS=Arabidopsis thaliana OX=3702 GN=HLB1 PE=1 SV=1;;	PF13414.3;;PF06552.9;;PF02259.20	TPR_11;;TOM20_plant;;FAT	TPR repeat;;Plant specific mitochondrial import receptor subunit TOM20;;FAT domain
Os08g0424600	GO:0043531	molecular_function;;	MF:ADP binding;;	K13457	RPM1, RPS3	map04626	Plant-pathogen interaction	COG4886	C:Energy production and conversion	BAC55740.1	putative disease resistance gene homolog [Oryza sativa Japonica Group]	sp|Q39214|RPM1_ARATH;;	Disease resistance protein RPM1 OS=Arabidopsis thaliana OX=3702 GN=RPM1 PE=1 SV=1;;	------	------	------
ENSRNA049474682	------	------	------	------	------	------	------	ENOG4111JBG	K:Transcription	XP_010647461.2	PREDICTED: uncharacterized protein LOC104878589, partial [Vitis vinifera]	------	------	------	------	------
Os08g0542700	GO:0016021;;GO:0016020;;GO:0005515	cellular_component;;cellular_component;;molecular_function;;	CC:integral component of membrane;;CC:membrane;;MF:protein binding;;	------	------	------	------	COG0666	S:Function unknown	XP_015650945.1	PREDICTED: ankyrin repeat-containing protein At5g02620 [Oryza sativa Japonica Group]	sp|Q6AWW5|Y5262_ARATH;;	Ankyrin repeat-containing protein At5g02620 OS=Arabidopsis thaliana OX=3702 GN=At5g02620 PE=1 SV=1;;	PF12796.4;;PF13857.3;;PF13606.3;;PF13637.3;;PF00023.27;;PF13962.3	Ank_2;;Ank_5;;Ank_3;;Ank_4;;Ank;;PGG	Ankyrin repeats;;Ankyrin repeats;;Ankyrin repeat;;Ankyrin repeats;;Ankyrin repeat;;Domain of unknown function
Os06g0704100	------	------	------	------	------	------	------	ENOG4111BC9	S:Function unknown	XP_015641916.1	PREDICTED: uncharacterized protein LOC4341992 [Oryza sativa Japonica Group]	------	------	PF04784.11;;PF14389.3	DUF547;;Lzipper-MIP1	Protein of unknown function, DUF547;;Leucine-zipper of ternary complex factor MIP1
Os03g0745600	GO:0016021;;GO:0016020	cellular_component;;cellular_component;;	CC:integral component of membrane;;CC:membrane;;	K06890	K06890	------	------	COG0670	S:Function unknown	XP_015629242.1	PREDICTED: BI1-like protein [Oryza sativa Japonica Group]	sp|Q9M1V9|LFG2_ARATH;;	Protein LIFEGUARD 2 OS=Arabidopsis thaliana OX=3702 GN=LFG2 PE=2 SV=1;;	PF01027.17	Bax1-I	Inhibitor of apoptosis-promoting Bax1
Os01g0231800	------	------	------	K18666	ASCC1	------	------	ENOG4111FMP	J:Translation, ribosomal structure and biogenesis	BAS71178.1	Os01g0231800, partial [Oryza sativa Japonica Group]	sp|Q9D8Z1|ASCC1_MOUSE;;	Activating signal cointegrator 1 complex subunit 1 OS=Mus musculus OX=10090 GN=Ascc1 PE=1 SV=1;;	PF10469.6	AKAP7_NLS	AKAP7 2'5' RNA ligase-like domain
Os11g0264900	------	------	------	------	------	------	------	------	------	BAT13523.1	Os11g0264900 [Oryza sativa Japonica Group]	------	------	------	------	------
Os10g0101000	GO:0006468;;GO:0016310;;GO:0048544;;GO:0016020;;GO:0016021;;GO:0005886;;GO:0004672;;GO:0000166;;GO:0004674;;GO:0016740;;GO:0016301;;GO:0005524	biological_process;;biological_process;;biological_process;;cellular_component;;cellular_component;;cellular_component;;molecular_function;;molecular_function;;molecular_function;;molecular_function;;molecular_function;;molecular_function;;	BP:protein phosphorylation;;BP:phosphorylation;;BP:recognition of pollen;;CC:membrane;;CC:integral component of membrane;;CC:plasma membrane;;MF:protein kinase activity;;MF:nucleotide binding;;MF:protein serine/threonine kinase activity;;MF:transferase activity;;MF:kinase activity;;MF:ATP binding;;	------	------	------	------	COG0515	T:Signal transduction mechanisms	XP_015614710.1	PREDICTED: G-type lectin S-receptor-like serine/threonine-protein kinase At1g34300 [Oryza sativa Japonica Group]	sp|Q9XID3|Y1343_ARATH;;	G-type lectin S-receptor-like serine/threonine-protein kinase At1g34300 OS=Arabidopsis thaliana OX=3702 GN=At1g34300 PE=1 SV=1;;	PF00069.22;;PF07714.14;;PF01453.21;;PF00954.17;;PF08276.8;;PF14531.3	Pkinase;;Pkinase_Tyr;;B_lectin;;S_locus_glycop;;PAN_2;;Kinase-like	Protein kinase domain;;Protein tyrosine kinase;;D-mannose binding lectin;;S-locus glycoprotein domain;;PAN-like domain;;Kinase-like
Os04g0412225	GO:0022900;;GO:0009536;;GO:0051536;;GO:0051537;;GO:0046872;;GO:0009055	biological_process;;cellular_component;;molecular_function;;molecular_function;;molecular_function;;molecular_function;;	BP:electron transport chain;;CC:plastid;;MF:iron-sulfur cluster binding;;MF:2 iron, 2 sulfur cluster binding;;MF:metal ion binding;;MF:electron carrier activity;;	K02639	petF	map00195	Photosynthesis	COG0633;;ENOG4112D0W	C:Energy production and conversion;;S:Function unknown	XP_015634303.1	PREDICTED: ferredoxin-1 [Oryza sativa Japonica Group]	sp|P27320|FER_SYNY3;;	Ferredoxin-1 OS=Synechocystis sp.;;	------	------	------
Os01g0768200	GO:0016021;;GO:0016020	cellular_component;;cellular_component;;	CC:integral component of membrane;;CC:membrane;;	------	------	------	------	ENOG410XPW0	S:Function unknown	EEE55444.1	hypothetical protein OsJ_03593 [Oryza sativa Japonica Group]	sp|Q5XIY2|TM56B_DANRE;;	Transmembrane protein 56-B OS=Danio rerio OX=7955 GN=tmem56b PE=2 SV=1;;	PF03798.13	TRAM_LAG1_CLN8	TLC domain
Os05g0286100	GO:0006355;;GO:0005634;;GO:0044212;;GO:0043565;;GO:0003700;;GO:0003676;;GO:0046872	biological_process;;cellular_component;;molecular_function;;molecular_function;;molecular_function;;molecular_function;;molecular_function;;	BP:regulation of transcription, DNA-templated;;CC:nucleus;;MF:transcription regulatory region DNA binding;;MF:sequence-specific DNA binding;;MF:transcription factor activity, sequence-specific DNA binding;;MF:nucleic acid binding;;MF:metal ion binding;;	------	------	------	------	ENOG410YQ0K	S:Function unknown	XP_015638381.1	PREDICTED: uncharacterized protein LOC4338296 [Oryza sativa Japonica Group]	sp|Q9LHS9|RBE_ARATH;;	Probable transcriptional regulator RABBIT EARS OS=Arabidopsis thaliana OX=3702 GN=RBE PE=2 SV=2;;	PF13912.3;;PF13894.3	zf-C2H2_6;;zf-C2H2_4	C2H2-type zinc finger;;C2H2-type zinc finger
Os09g0473600	------	------	------	------	------	------	------	ENOG410ZFU7;;ENOG41108TE	S:Function unknown;;	EEE69894.1	hypothetical protein OsJ_29728 [Oryza sativa Japonica Group]	------	------	------	------	------
Os02g0325100	GO:0030433;;GO:0030163;;GO:1901800;;GO:0006508;;GO:0045899;;GO:0005737;;GO:0000502;;GO:0031595;;GO:0031597;;GO:0008540;;GO:0016787;;GO:0036402;;GO:0017025;;GO:0000166;;GO:0008233;;GO:0005524	biological_process;;biological_process;;biological_process;;biological_process;;biological_process;;cellular_component;;cellular_component;;cellular_component;;cellular_component;;cellular_component;;molecular_function;;molecular_function;;molecular_function;;molecular_function;;molecular_function;;molecular_function;;	BP:ER-associated ubiquitin-dependent protein catabolic process;;BP:protein catabolic process;;BP:positive regulation of proteasomal protein catabolic process;;BP:proteolysis;;BP:positive regulation of RNA polymerase II transcriptional preinitiation complex assembly;;CC:cytoplasm;;CC:proteasome complex;;CC:nuclear proteasome complex;;CC:cytosolic proteasome complex;;CC:proteasome regulatory partic…	K03063	PSMC4, RPT3	map03050	Proteasome	COG1222	S:Function unknown	XP_015626952.1	PREDICTED: 26S protease regulatory subunit 6B homolog [Oryza sativa Japonica Group]	sp|Q9SEI4|PRS6B_ARATH;;	26S proteasome regulatory subunit 6B homolog OS=Arabidopsis thaliana OX=3702 GN=RPT3 PE=1 SV=1;;	PF00004.26;;PF07728.11;;PF13191.3;;PF07724.11;;PF13401.3;;PF05673.10;;PF13245.3;;PF05496.9;;PF13238.3;;PF13521.3;;PF01695.14	AAA;;AAA_5;;AAA_16;;AAA_2;;AAA_22;;DUF815;;AAA_19;;RuvB_N;;AAA_18;;AAA_28;;IstB_IS21	ATPase family associated with various cellular activities;;AAA domain;;AAA ATPase domain;;AAA domain;;AAA domain;;Protein of unknown function;;Part of AAA domain;;Holliday junction DNA helicase ruvB N-terminus;;AAA domain;;AAA domain;;IstB-like ATP binding protein
Os05g0137400	GO:0006629;;GO:0030163;;GO:0006508;;GO:0005773;;GO:0016787;;GO:0004190;;GO:0008233	biological_process;;biological_process;;biological_process;;cellular_component;;molecular_function;;molecular_function;;molecular_function;;	BP:lipid metabolic process;;BP:protein catabolic process;;BP:proteolysis;;CC:vacuole;;MF:hydrolase activity;;MF:aspartic-type endopeptidase activity;;MF:peptidase activity;;	K08245	E3.4.23.40	------	------	ENOG410XNV7	S:Function unknown	P42211.2;;	;;Flags: Precursor	sp|P42211|ASPRX_ORYSJ;;	Aspartic proteinase OS=Oryza sativa subsp. japonica OX=39947 GN=RAP PE=2 SV=2;;	PF00026.20;;PF05184.12;;PF14543.3;;PF03489.14;;PF14541.3	Asp;;SapB_1;;TAXi_N;;SapB_2;;TAXi_C	Eukaryotic aspartyl protease;;Saposin-like type B, region 1;;Xylanase inhibitor N-terminal;;Saposin-like type B, region 2;;Xylanase inhibitor C-terminal
Os08g0494375	------	------	------	------	------	------	------	ENOG410YN73	K:Transcription	BAT06050.1	Os08g0494375 [Oryza sativa Japonica Group]	sp|Q69V10|BH062_ORYSJ;;	Transcription factor BHLH062 OS=Oryza sativa subsp. japonica OX=39947 GN=BHLH062 PE=1 SV=1;;	------	------	------
Os03g0120900	GO:0006355;;GO:0005634;;GO:0003677	biological_process;;cellular_component;;molecular_function;;	BP:regulation of transcription, DNA-templated;;CC:nucleus;;MF:DNA binding;;	------	------	------	------	ENOG410YHK7;;ENOG41103M7	K:Transcription;;S:Function unknown	XP_015628752.1	PREDICTED: B3 domain-containing protein Os03g0120900 [Oryza sativa Japonica Group]	sp|Q8LMR9|Y3209_ORYSJ;;	B3 domain-containing protein Os03g0120900 OS=Oryza sativa subsp. japonica OX=39947 GN=Os03g0120900 PE=2 SV=1;;	PF02362.18	B3	B3 DNA binding domain
Os09g0345700	GO:0019674;;GO:0016310;;GO:0006741;;GO:0005737;;GO:0005829;;GO:0042736;;GO:0016301;;GO:0000166;;GO:0016740;;GO:0003951;;GO:0005524	biological_process;;biological_process;;biological_process;;cellular_component;;cellular_component;;molecular_function;;molecular_function;;molecular_function;;molecular_function;;molecular_function;;molecular_function;;	BP:NAD metabolic process;;BP:phosphorylation;;BP:NADP biosynthetic process;;CC:cytoplasm;;CC:cytosol;;MF:NADH kinase activity;;MF:kinase activity;;MF:nucleotide binding;;MF:transferase activity;;MF:NAD+ kinase activity;;MF:ATP binding;;	K00858	ppnK, NADK	map00760	Nicotinate and nicotinamide metabolism	ENOG410XQA4	S:Function unknown	XP_015651403.1	PREDICTED: probable NADH kinase [Oryza sativa Japonica Group]	sp|Q6EQG2|NADHK_ORYSJ;;	Probable NADH kinase OS=Oryza sativa subsp. japonica OX=39947 GN=Os09g0345700 PE=2 SV=1;;	PF01513.18	NAD_kinase	ATP-NAD kinase
Os03g0251600	GO:0006869;;GO:0006355;;GO:0005783;;GO:0016021;;GO:0016020;;GO:0008289	biological_process;;biological_process;;cellular_component;;cellular_component;;cellular_component;;molecular_function;;	BP:lipid transport;;BP:regulation of transcription, DNA-templated;;CC:endoplasmic reticulum;;CC:integral component of membrane;;CC:membrane;;MF:lipid binding;;	------	------	------	------	COG5038	C:Energy production and conversion	EEC74875.1	hypothetical protein OsI_10777 [Oryza sativa Indica Group]	sp|A0JJX5|SYT4_ARATH;;	Synaptotagmin-4 OS=Arabidopsis thaliana OX=3702 GN=SYT4 PE=2 SV=1;;	PF00168.27;;PF17047.2	C2;;SMP_LBD	C2 domain;;Synaptotagmin-like mitochondrial-lipid-binding domain
ENSRNA049468241	------	------	------	------	------	------	------	ENOG410Y1YS;;ENOG410Y5Z0;;ENOG410ZRFR;;ENOG410XWUN	S:Function unknown;;	BAD46202.1	hypothetical protein [Oryza sativa Japonica Group]	------	------	------	------	------
Os04g0588500	GO:0055085;;GO:0016021;;GO:0042626;;GO:0005524	biological_process;;cellular_component;;molecular_function;;molecular_function;;	BP:transmembrane transport;;CC:integral component of membrane;;MF:ATPase activity, coupled to transmembrane movement of substances;;MF:ATP binding;;	K05665	ABCC1	map02010	ABC transporters	COG1132	A:RNA processing and modification	CAE04853.2	OSJNBa0086O06.1 [Oryza sativa Japonica Group]	sp|Q9M1C7|AB9C_ARATH;;	ABC transporter C family member 9 OS=Arabidopsis thaliana OX=3702 GN=ABCC9 PE=2 SV=2;;	------	------	------
Os11g0620300	GO:0006810;;GO:0006869	biological_process;;biological_process;;	BP:transport;;BP:lipid transport;;	------	------	------	------	ENOG41106W1	U:Intracellular trafficking, secretion, and vesicular transport	XP_015616567.1	PREDICTED: probable non-specific lipid-transfer protein 2 [Oryza sativa Japonica Group]	sp|P83506|NLTP2_MAIZE;;	Probable non-specific lipid-transfer protein 2 OS=Zea mays OX=4577 PE=1 SV=1;;	PF00234.19	Tryp_alpha_amyl	Protease inhibitor/seed storage/LTP family
Os02g0663300	GO:0012505;;GO:0019898;;GO:0005543;;GO:0005515	cellular_component;;cellular_component;;molecular_function;;molecular_function;;	CC:endomembrane system;;CC:extrinsic component of membrane;;MF:phospholipid binding;;MF:protein binding;;	------	------	------	------	ENOG410XNQC	S:Function unknown	BAS80158.1	Os02g0663300 [Oryza sativa Japonica Group]	sp|F4IG73|BCHC2_ARATH;;	BEACH domain-containing protein C2 OS=Arabidopsis thaliana OX=3702 GN=BCHC2 PE=1 SV=1;;	PF15787.2;;PF02138.15;;PF14844.3;;PF00400.29	DUF4704;;Beach;;PH_BEACH;;WD40	Domain of unknown function;;Beige/BEACH domain;;PH domain associated with Beige/BEACH;;WD domain, G-beta repeat
Os01g0175733	GO:0046713;;GO:0051453;;GO:0006820;;GO:0098656;;GO:0015698;;GO:0016020;;GO:0016021;;GO:0005887;;GO:0046715;;GO:0005452	biological_process;;biological_process;;biological_process;;biological_process;;biological_process;;cellular_component;;cellular_component;;cellular_component;;molecular_function;;molecular_function;;	BP:borate transport;;BP:regulation of intracellular pH;;BP:anion transport;;BP:anion transmembrane transport;;BP:inorganic anion transport;;CC:membrane;;CC:integral component of membrane;;CC:integral component of plasma membrane;;MF:borate transmembrane transporter activity;;MF:inorganic anion exchanger activity;;	------	------	------	------	ENOG410XPHD	U:Intracellular trafficking, secretion, and vesicular transport	XP_015628053.1	PREDICTED: boron transporter 4-like [Oryza sativa Japonica Group]	sp|Q9XI23|BOR4_ARATH;;	Boron transporter 4 OS=Arabidopsis thaliana OX=3702 GN=BOR4 PE=2 SV=1;;	------	------	------
Os06g0621500	GO:0090502;;GO:0003676;;GO:0004523;;GO:0043531	biological_process;;molecular_function;;molecular_function;;molecular_function;;	BP:RNA phosphodiester bond hydrolysis, endonucleolytic;;MF:nucleic acid binding;;MF:RNA-DNA hybrid ribonuclease activity;;MF:ADP binding;;	------	------	------	------	COG4886;;COG2801	S:Function unknown;;	XP_015644160.1	PREDICTED: putative disease resistance protein RGA3 [Oryza sativa Japonica Group]	sp|Q9LRR5|DRL21_ARATH;;	Putative disease resistance protein At3g14460 OS=Arabidopsis thaliana OX=3702 GN=At3g14460 PE=3 SV=1;;	PF13456.3	RVT_3	Reverse transcriptase-like
Os12g0637100	GO:0016311;;GO:0016021;;GO:0016787;;GO:0046872;;GO:0003993	biological_process;;cellular_component;;molecular_function;;molecular_function;;molecular_function;;	BP:dephosphorylation;;CC:integral component of membrane;;MF:hydrolase activity;;MF:metal ion binding;;MF:acid phosphatase activity;;	------	------	------	------	COG1409	S:Function unknown	XP_015620472.1	PREDICTED: purple acid phosphatase 2 [Oryza sativa Japonica Group]	sp|Q9SDZ9|PPAF2_IPOBA;;	Purple acid phosphatase 2 OS=Ipomoea batatas OX=4120 GN=PAP2 PE=1 SV=1;;	PF16656.2;;PF00149.25;;PF14008.3	Pur_ac_phosph_N;;Metallophos;;Metallophos_C	Purple acid Phosphatase, N-terminal domain;;Calcineurin-like phosphoesterase;;Iron/zinc purple acid phosphatase-like protein C
Os08g0526400	GO:0010204;;GO:0005886	biological_process;;cellular_component;;	BP:defense response signaling pathway, resistance gene-independent;;CC:plasma membrane;;	K13456	RIN4	map04626	Plant-pathogen interaction	ENOG410YR29;;ENOG410XV78	S:Function unknown;;O:Posttranslational modification, protein turnover, chaperones	XP_015648485.1	PREDICTED: RPM1-interacting protein 4 isoform X1 [Oryza sativa Japonica Group]	sp|Q8GYN5|RIN4_ARATH;;	RPM1-interacting protein 4 OS=Arabidopsis thaliana OX=3702 GN=RIN4 PE=1 SV=1;;	PF05627.8	AvrRpt-cleavage	Cleavage site for pathogenic type III effector avirulence factor Avr
Os11g0226201	GO:0006468;;GO:0005886;;GO:0004674;;GO:0005524;;GO:0004672	biological_process;;cellular_component;;molecular_function;;molecular_function;;molecular_function;;	BP:protein phosphorylation;;CC:plasma membrane;;MF:protein serine/threonine kinase activity;;MF:ATP binding;;MF:protein kinase activity;;	------	------	------	------	COG0515;;ENOG410XNNY	T:Signal transduction mechanisms;;S:Function unknown	BAT13290.1	Os11g0226201 [Oryza sativa Japonica Group]	sp|Q9LDQ3|CRK35_ARATH;;	Putative cysteine-rich receptor-like protein kinase 35 OS=Arabidopsis thaliana OX=3702 GN=CRK35 PE=3 SV=3;;	PF00069.22;;PF07714.14	Pkinase;;Pkinase_Tyr	Protein kinase domain;;Protein tyrosine kinase
Os01g0772100	GO:0009867;;GO:0045893;;GO:1900150;;GO:0005634	biological_process;;biological_process;;biological_process;;cellular_component;;	BP:jasmonic acid mediated signaling pathway;;BP:positive regulation of transcription, DNA-templated;;BP:regulation of defense response to fungus;;CC:nucleus;;	------	------	------	------	ENOG410YA3N	K:Transcription	XP_015630092.1	PREDICTED: LOB domain-containing protein 20 [Oryza sativa Japonica Group]	sp|Q9SRV3|LBD20_ARATH;;	LOB domain-containing protein 20 OS=Arabidopsis thaliana OX=3702 GN=LBD20 PE=2 SV=1;;	PF03195.11	DUF260	Protein of unknown function DUF260
Os08g0367400	------	------	------	------	------	------	------	COG2801	L:Replication, recombination and repair	BAF23565.1	Os08g0367400 [Oryza sativa Japonica Group]	------	------	------	------	------
Os12g0435200	GO:0009688;;GO:0016121;;GO:0055114;;GO:0009570;;GO:0010287;;GO:0009536;;GO:0009507;;GO:0016491;;GO:0051213;;GO:0016702;;GO:0045549;;GO:0046872;;GO:0010436	biological_process;;biological_process;;biological_process;;cellular_component;;cellular_component;;cellular_component;;cellular_component;;molecular_function;;molecular_function;;molecular_function;;molecular_function;;molecular_function;;molecular_function;;	BP:abscisic acid biosynthetic process;;BP:carotene catabolic process;;BP:oxidation-reduction process;;CC:chloroplast stroma;;CC:plastoglobule;;CC:plastid;;CC:chloroplast;;MF:oxidoreductase activity;;MF:dioxygenase activity;;MF:oxidoreductase activity, acting on single donors with incorporation of molecular oxygen, incorporation of two atoms of oxygen;;MF:9-cis-epoxycarotenoid dioxygenase activity…	K09840	NCED	map00906	Carotenoid biosynthesis	COG3670	Q:Secondary metabolites biosynthesis, transport and catabolism	XP_015619611.1	PREDICTED: zeaxanthin 7,8(7',8')-cleavage dioxygenase, chromoplastic [Oryza sativa Japonica Group]	sp|Q5MBR6|NCED2_ORYSJ;;	9-cis-epoxycarotenoid dioxygenase NCED2, chloroplastic OS=Oryza sativa subsp. japonica OX=39947 GN=NCED2 PE=2 SV=1;;	PF03055.12	RPE65	Retinal pigment epithelial membrane protein
Os03g0323900	GO:0006508;;GO:0016020;;GO:0016021;;GO:0008233	biological_process;;cellular_component;;cellular_component;;molecular_function;;	BP:proteolysis;;CC:membrane;;CC:integral component of membrane;;MF:peptidase activity;;	------	------	------	------	ENOG41104IM;;ENOG410YY93	S:Function unknown;;	XP_015628996.1	PREDICTED: non-specific lipid transfer protein GPI-anchored 2 [Oryza sativa Japonica Group]	sp|Q9ZVC7|XYP11_ARATH;;	Xylogen-like protein 11 OS=Arabidopsis thaliana OX=3702 GN=XYP11 PE=1 SV=2;;	PF14368.3;;PF00234.19	LTP_2;;Tryp_alpha_amyl	Probable lipid transfer;;Protease inhibitor/seed storage/LTP family
Os04g0563900	GO:0006468;;GO:0004674;;GO:0000166;;GO:0005524;;GO:0004672	biological_process;;molecular_function;;molecular_function;;molecular_function;;molecular_function;;	BP:protein phosphorylation;;MF:protein serine/threonine kinase activity;;MF:nucleotide binding;;MF:ATP binding;;MF:protein kinase activity;;	K04733	IRAK4	------	------	COG0515	U:Intracellular trafficking, secretion, and vesicular transport	CAE03087.2	OSJNBa0017B10.2 [Oryza sativa Japonica Group]	sp|Q9SII6|PIX13_ARATH;;	Probable serine/threonine-protein kinase PIX13 OS=Arabidopsis thaliana OX=3702 GN=PIX13 PE=1 SV=2;;	PF07714.14;;PF00069.22	Pkinase_Tyr;;Pkinase	Protein tyrosine kinase;;Protein kinase domain
Os07g0408500	GO:0007165	biological_process;;	BP:signal transduction;;	------	------	------	------	ENOG410XRR2	L:Replication, recombination and repair	XP_015645776.1	PREDICTED: rho GTPase-activating protein 5 [Oryza sativa Japonica Group]	sp|F4JI46|RGAP2_ARATH;;	Rho GTPase-activating protein 2 OS=Arabidopsis thaliana OX=3702 GN=ROPGAP2 PE=1 SV=1;;	PF00620.24;;PF00786.25	RhoGAP;;PBD	RhoGAP domain;;P21-Rho-binding domain
Os10g0191201	------	------	------	------	------	------	------	------	------	BAT10192.1	Os10g0191201 [Oryza sativa Japonica Group]	------	------	------	------	------
Os07g0271700	GO:0016021;;GO:0016020	cellular_component;;cellular_component;;	CC:integral component of membrane;;CC:membrane;;	K12598	MTR4, SKIV2L2	map03018	RNA degradation	ENOG41108UX;;ENOG41104KR;;ENOG411061V;;ENOG41105EU	S:Function unknown;;	BAT00943.1	Os07g0271700 [Oryza sativa Japonica Group]	------	------	PF13968.3	DUF4220	Domain of unknown function
Os01g0161300	GO:0016021;;GO:0016020;;GO:0005515	cellular_component;;cellular_component;;molecular_function;;	CC:integral component of membrane;;CC:membrane;;MF:protein binding;;	------	------	------	------	COG4886	S:Function unknown	BAS70528.1	Os01g0161300 [Oryza sativa Japonica Group]	sp|Q9C637|RLP6_ARATH;;	Receptor-like protein 6 OS=Arabidopsis thaliana OX=3702 GN=RLP6 PE=3 SV=1;;	PF13855.3;;PF12799.4;;PF08263.9	LRR_8;;LRR_4;;LRRNT_2	Leucine rich repeat;;Leucine Rich repeats;;Leucine rich repeat N-terminal domain
Os04g0516300	------	------	------	------	------	------	------	COG0724	S:Function unknown	BAS90085.1	Os04g0516300 [Oryza sativa Japonica Group]	------	------	------	------	------
Os03g0132250	GO:0016020;;GO:0005576;;GO:0009505;;GO:0009506	cellular_component;;cellular_component;;cellular_component;;cellular_component;;	CC:membrane;;CC:extracellular region;;CC:plant-type cell wall;;CC:plasmodesma;;	------	------	------	------	ENOG410YDTV	G:Carbohydrate transport and metabolism	BAS82150.1	Os03g0132250 [Oryza sativa Japonica Group]	sp|Q10S70|EXLA1_ORYSJ;;	Expansin-like A1 OS=Oryza sativa subsp. japonica OX=39947 GN=EXLA1 PE=2 SV=1;;	------	------	------
Os02g0593500	GO:0006817;;GO:0035435;;GO:0055085;;GO:0009941;;GO:0009536;;GO:0016020;;GO:0005887;;GO:0016021;;GO:0009673;;GO:0005315	biological_process;;biological_process;;biological_process;;cellular_component;;cellular_component;;cellular_component;;cellular_component;;cellular_component;;molecular_function;;molecular_function;;	BP:phosphate ion transport;;BP:phosphate ion transmembrane transport;;BP:transmembrane transport;;CC:chloroplast envelope;;CC:plastid;;CC:membrane;;CC:integral component of plasma membrane;;CC:integral component of membrane;;MF:low-affinity phosphate transmembrane transporter activity;;MF:inorganic phosphate transmembrane transporter activity;;	K14640	SLC20A, PIT	------	------	COG0306	P:Inorganic ion transport and metabolism	XP_015626495.1	PREDICTED: inorganic phosphate transporter 2-1, chloroplastic [Oryza sativa Japonica Group]	sp|Q38954|PHT21_ARATH;;	Inorganic phosphate transporter 2-1, chloroplastic OS=Arabidopsis thaliana OX=3702 GN=PHT2-1 PE=1 SV=1;;	PF01384.17	PHO4	Phosphate transporter family
Os05g0397100	------	------	------	------	------	------	------	------	------	------	------	------	------	------	------	------
Os02g0497500	GO:0016233;;GO:0090305;;GO:0007004;;GO:0000723;;GO:0000722;;GO:0006302;;GO:0000724;;GO:0046939;;GO:0006281;;GO:0032508;;GO:0007131;;GO:0046940;;GO:0006312;;GO:0070192;;GO:0000784;;GO:0005634;;GO:0030870;;GO:0005737;;GO:0000790;;GO:0000794;;GO:0035861;;GO:0004017;;GO:0016887;;GO:0008408;;GO:0043047;;GO:0003691;;GO:0004003;;GO:0000014;;GO:0046872;;GO:0051880	biological_process;;biological_process;;biological_process;;biological_process;;biological_process;;biological_process;;biological_process;;biological_process;;biological_process;;biological_process;;biological_process;;biological_process;;biological_process;;biological_process;;cellular_component;;cellular_component;;cellular_component;;cellular_component;;cellular_component;;cellular_component;…	BP:telomere capping;;BP:nucleic acid phosphodiester bond hydrolysis;;BP:telomere maintenance via telomerase;;BP:telomere maintenance;;BP:telomere maintenance via recombination;;BP:double-strand break repair;;BP:double-strand break repair via homologous recombination;;BP:nucleotide phosphorylation;;BP:DNA repair;;BP:DNA duplex unwinding;;BP:reciprocal meiotic recombination;;BP:nucleoside monophosp…	K10866	RAD50	map03450;;map03440;;map04218	Non-homologous end-joining;;Homologous recombination;;Cellular senescence	COG0419	L:Replication, recombination and repair	XP_015626780.1	PREDICTED: DNA repair protein RAD50 isoform X1 [Oryza sativa Japonica Group]	sp|Q9SL02|RAD50_ARATH;;	DNA repair protein RAD50 OS=Arabidopsis thaliana OX=3702 GN=RAD50 PE=1 SV=2;;	PF13558.3;;PF04423.11	SbcCD_C;;Rad50_zn_hook	Putative exonuclease SbcCD, C subunit;;Rad50 zinc hook motif
Os01g0137066	GO:0016301	molecular_function;;	MF:kinase activity;;	------	------	------	------	COG0515	T:Signal transduction mechanisms	XP_015642234.1	PREDICTED: probable receptor-like protein kinase At1g67000 [Oryza sativa Japonica Group]	------	------	------	------	------
Os02g0192700	GO:0034599;;GO:0098869;;GO:0042744;;GO:0045454;;GO:0055114;;GO:0005737;;GO:0009536;;GO:0009570;;GO:0009507;;GO:0016209;;GO:0051920;;GO:0008379;;GO:0004601;;GO:0016491	biological_process;;biological_process;;biological_process;;biological_process;;biological_process;;cellular_component;;cellular_component;;cellular_component;;cellular_component;;molecular_function;;molecular_function;;molecular_function;;molecular_function;;molecular_function;;	BP:cellular response to oxidative stress;;BP:cellular oxidant detoxification;;BP:hydrogen peroxide catabolic process;;BP:cell redox homeostasis;;BP:oxidation-reduction process;;CC:cytoplasm;;CC:plastid;;CC:chloroplast stroma;;CC:chloroplast;;MF:antioxidant activity;;MF:peroxiredoxin activity;;MF:thioredoxin peroxidase activity;;MF:peroxidase activity;;MF:oxidoreductase activity;;	------	------	------	------	COG0678	O:Posttranslational modification, protein turnover, chaperones	EAY84834.1	hypothetical protein OsI_06200 [Oryza sativa Indica Group]	sp|Q7F8S5|PR2E2_ORYSJ;;	Peroxiredoxin-2E-2, chloroplastic OS=Oryza sativa subsp. japonica OX=39947 GN=PRXIIE-2 PE=1 SV=1;;	PF08534.7;;PF00578.18	Redoxin;;AhpC-TSA	Redoxin;;AhpC/TSA family
Os05g0443900	GO:0006355;;GO:0006351;;GO:0003700;;GO:0043565	biological_process;;biological_process;;molecular_function;;molecular_function;;	BP:regulation of transcription, DNA-templated;;BP:transcription, DNA-templated;;MF:transcription factor activity, sequence-specific DNA binding;;MF:sequence-specific DNA binding;;	K14431	TGA	map04075	Plant hormone signal transduction	ENOG410YEKH	D:Cell cycle control, cell division, chromosome partitioning	BAF17592.1	Os05g0443900, partial [Oryza sativa Japonica Group]	sp|Q6F2N0|TGAL5_ORYSJ;;	Transcription factor TGAL5 OS=Oryza sativa subsp. japonica OX=39947 GN=TGAL5 PE=1 SV=1;;	PF14144.3;;PF00170.18;;PF07716.12	DOG1;;bZIP_1;;bZIP_2	Seed dormancy control;;bZIP transcription factor;;Basic region leucine zipper
Os07g0209600	GO:0005634;;GO:0003700;;GO:0044212;;GO:0005488;;GO:0043565	cellular_component;;molecular_function;;molecular_function;;molecular_function;;molecular_function;;	CC:nucleus;;MF:transcription factor activity, sequence-specific DNA binding;;MF:transcription regulatory region DNA binding;;MF:binding;;MF:sequence-specific DNA binding;;	------	------	------	------	COG5048;;COG0507	S:Function unknown;;L:Replication, recombination and repair	BAT00585.1	Os07g0209600, partial [Oryza sativa Japonica Group]	sp|Q42430|ZFP1_WHEAT;;	Zinc finger protein 1 OS=Triticum aestivum OX=4565 PE=2 SV=1;;	PF13912.3	zf-C2H2_6	C2H2-type zinc finger
Os03g0261800	------	------	------	------	------	------	------	ENOG410YQ65	S:Function unknown	XP_015627971.1	PREDICTED: protein FAF-like, chloroplastic [Oryza sativa Japonica Group]	------	------	PF11250.5	FAF	Fantastic Four meristem regulator
Os07g0113100	------	------	------	------	------	------	------	ENOG41104HE;;ENOG410YGHF;;COG1599	S:Function unknown;;L:Replication, recombination and repair	BAS99780.1	Os07g0113100, partial [Oryza sativa Japonica Group]	sp|Q9SAI1|FDM5_ARATH;;	Factor of DNA methylation 5 OS=Arabidopsis thaliana OX=3702 GN=FDM5 PE=2 SV=1;;	PF03469.11	XH	XH domain
Os07g0141450	------	------	------	------	------	------	------	ENOG410Y4PS;;ENOG410ZP80;;ENOG410XPT4;;COG2866;;ENOG4110656;;COG4886;;ENOG4112AHD	S:Function unknown;;O:Posttranslational modification, protein turnover, chaperones;;O:Posttranslational modification, protein turnover, chaperones;;S:Function unknown	BAT00012.1	Os07g0141450, partial [Oryza sativa Japonica Group]	------	------	PF03448.14	MgtE_N	MgtE intracellular N domain
Os08g0550100	GO:0050790;;GO:0042176;;GO:0006511;;GO:0009536;;GO:0000502;;GO:0008541;;GO:0030234	biological_process;;biological_process;;biological_process;;cellular_component;;cellular_component;;cellular_component;;molecular_function;;	BP:regulation of catalytic activity;;BP:regulation of protein catabolic process;;BP:ubiquitin-dependent protein catabolic process;;CC:plastid;;CC:proteasome complex;;CC:proteasome regulatory particle, lid subcomplex;;MF:enzyme regulator activity;;	K03033	PSMD3, RPN3	map03050	Proteasome	ENOG410XS40	O:Posttranslational modification, protein turnover, chaperones	XP_015650753.1	PREDICTED: probable 26S proteasome non-ATPase regulatory subunit 3 [Oryza sativa Japonica Group]	sp|Q06364|PSMD3_DAUCA;;	Probable 26S proteasome non-ATPase regulatory subunit 3 OS=Daucus carota OX=4039 GN=21D7 PE=1 SV=2;;	PF08375.8;;PF01399.24	Rpn3_C;;PCI	Proteasome regulatory subunit C-terminal;;PCI domain
Os06g0658900	GO:0006636;;GO:0009915;;GO:0071555;;GO:0009266;;GO:0031347;;GO:0010189;;GO:0009535;;GO:0009579;;GO:0009536;;GO:0016021;;GO:0016020;;GO:0009507;;GO:0004659;;GO:0016765;;GO:0016740;;GO:0010176	biological_process;;biological_process;;biological_process;;biological_process;;biological_process;;biological_process;;cellular_component;;cellular_component;;cellular_component;;cellular_component;;cellular_component;;cellular_component;;molecular_function;;molecular_function;;molecular_function;;molecular_function;;	BP:unsaturated fatty acid biosynthetic process;;BP:phloem sucrose loading;;BP:cell wall organization;;BP:response to temperature stimulus;;BP:regulation of defense response;;BP:vitamin E biosynthetic process;;CC:chloroplast thylakoid membrane;;CC:thylakoid;;CC:plastid;;CC:integral component of membrane;;CC:membrane;;CC:chloroplast;;MF:prenyltransferase activity;;MF:transferase activity, transferr…	K09833	HPT, HGGT, ubiA	map00130	Ubiquinone and other terpenoid-quinone biosynthesis	COG0382	S:Function unknown	XP_015644510.1	PREDICTED: probable homogentisate phytyltransferase 1, chloroplastic [Oryza sativa Japonica Group]	sp|B7FA90|HPT1_ORYSJ;;	Probable homogentisate phytyltransferase 1, chloroplastic OS=Oryza sativa subsp. japonica OX=39947 GN=HPT1 PE=2 SV=1;;	PF01040.15	UbiA	UbiA prenyltransferase family
Os09g0368900	GO:0071249	biological_process;;	BP:cellular response to nitrate;;	------	------	------	------	ENOG41106GS;;ENOG410YC54	S:Function unknown;;	XP_015611001.1	PREDICTED: uncharacterized protein LOC4346883 isoform X2 [Oryza sativa Japonica Group]	sp|Q93YU8|NRG2_ARATH;;	Nitrate regulatory gene2 protein OS=Arabidopsis thaliana OX=3702 GN=NRG2 PE=1 SV=1;;	PF04782.9;;PF04783.9	DUF632;;DUF630	Protein of unknown function;;Protein of unknown function
Os06g0255200	GO:0010199;;GO:0040029;;GO:2000022;;GO:1900150;;GO:0010104;;GO:0009908;;GO:0005829;;GO:0005634;;GO:0042393;;GO:0005488;;GO:0005524	biological_process;;biological_process;;biological_process;;biological_process;;biological_process;;biological_process;;cellular_component;;cellular_component;;molecular_function;;molecular_function;;molecular_function;;	BP:organ boundary specification between lateral organs and the meristem;;BP:regulation of gene expression, epigenetic;;BP:regulation of jasmonic acid mediated signaling pathway;;BP:regulation of defense response to fungus;;BP:regulation of ethylene-activated signaling pathway;;BP:flower development;;CC:cytosol;;CC:nucleus;;MF:histone binding;;MF:binding;;MF:ATP binding;;	------	------	------	------	COG0553;;ENOG410Y0VH	L:Replication, recombination and repair;;S:Function unknown	BAD45237.1	putative STH1 protein [Oryza sativa Japonica Group]	sp|F4IHS2|SYD_ARATH;;	Chromatin structure-remodeling complex protein SYD OS=Arabidopsis thaliana OX=3702 GN=SYD PE=1 SV=1;;	------	------	------
Os12g0447000	------	------	------	------	------	------	------	------	------	------	------	------	------	------	------	------
Os04g0404900	GO:0016021;;GO:0016020;;GO:0016746	cellular_component;;cellular_component;;molecular_function;;	CC:integral component of membrane;;CC:membrane;;MF:transferase activity, transferring acyl groups;;	------	------	------	------	COG4299	S:Function unknown	XP_015634226.1	PREDICTED: heparan-alpha-glucosaminide N-acetyltransferase [Oryza sativa Japonica Group]	sp|Q3UDW8|HGNAT_MOUSE;;	Heparan-alpha-glucosaminide N-acetyltransferase OS=Mus musculus OX=10090 GN=Hgsnat PE=1 SV=2;;	PF07786.9;;PF16401.2;;PF01757.19	DUF1624;;DUF5009;;Acyl_transf_3	Protein of unknown function;;Domain of unknown function;;Acyltransferase family
Os03g0133000	GO:1901002;;GO:0006355;;GO:0006351;;GO:0045893;;GO:1902584;;GO:0005634;;GO:0043565;;GO:0003677	biological_process;;biological_process;;biological_process;;biological_process;;biological_process;;cellular_component;;molecular_function;;molecular_function;;	BP:positive regulation of response to salt stress;;BP:regulation of transcription, DNA-templated;;BP:transcription, DNA-templated;;BP:positive regulation of transcription, DNA-templated;;BP:positive regulation of response to water deprivation;;CC:nucleus;;MF:sequence-specific DNA binding;;MF:DNA binding;;	------	------	------	------	ENOG410Y9QS;;ENOG41115KT	G:Carbohydrate transport and metabolism;;S:Function unknown	XP_015630174.1	PREDICTED: NAC domain-containing protein 67-like [Oryza sativa Japonica Group]	sp|Q10S65|NAC22_ORYSJ;;	NAC domain-containing protein 22 OS=Oryza sativa subsp. japonica OX=39947 GN=NAC022 PE=2 SV=1;;	PF02365.12	NAM	No apical meristem
Os02g0467200	------	------	------	------	------	------	------	------	------	BAF08729.1	Os02g0467200, partial [Oryza sativa Japonica Group]	------	------	------	------	------
Os10g0450000	------	------	------	------	------	------	------	ENOG411050Z;;ENOG41108B9	S:Function unknown;;	ABB47737.1	expressed protein [Oryza sativa Japonica Group]	------	------	PF03140.12	DUF247	Plant protein of unknown function
Os12g0143400	GO:0007094;;GO:0008380;;GO:0005634	biological_process;;biological_process;;cellular_component;;	BP:mitotic spindle assembly checkpoint;;BP:RNA splicing;;CC:nucleus;;	K13109	IK, RED, RER	------	------	ENOG410YR3Z	S:Function unknown	ABA96454.1	expressed protein [Oryza sativa Japonica Group]	sp|O48713|SMU2_ARATH;;	Suppressor of mec-8 and unc-52 protein homolog 2 OS=Arabidopsis thaliana OX=3702 GN=SMU2 PE=1 SV=1;;	PF07808.10;;PF07807.8	RED_N;;RED_C	RED-like protein N-terminal region;;RED-like protein C-terminal region
Os04g0608450	GO:0045087;;GO:0006606;;GO:0009627;;GO:0000056;;GO:0006611;;GO:0000055;;GO:0006406;;GO:0005643;;GO:0005215	biological_process;;biological_process;;biological_process;;biological_process;;biological_process;;biological_process;;biological_process;;cellular_component;;molecular_function;;	BP:innate immune response;;BP:protein import into nucleus;;BP:systemic acquired resistance;;BP:ribosomal small subunit export from nucleus;;BP:protein export from nucleus;;BP:ribosomal large subunit export from nucleus;;BP:mRNA export from nucleus;;CC:nuclear pore;;MF:transporter activity;;	K14318	NUP88	map03013	RNA transport	ENOG410YC30	U:Intracellular trafficking, secretion, and vesicular transport	PNT61808.1	hypothetical protein BRADI_5g21070v3 [Brachypodium distachyon]	sp|Q9FFK6|NUP88_ARATH;;	Nuclear pore complex protein NUP88 OS=Arabidopsis thaliana OX=3702 GN=NUP88 PE=1 SV=1;;	------	------	------
Os08g0550700	GO:0009733;;GO:0009734;;GO:0046620;;GO:0009926;;GO:0005739;;GO:0005516	biological_process;;biological_process;;biological_process;;biological_process;;cellular_component;;molecular_function;;	BP:response to auxin;;BP:auxin-activated signaling pathway;;BP:regulation of organ growth;;BP:auxin polar transport;;CC:mitochondrion;;MF:calmodulin binding;;	------	------	------	------	ENOG410YS77;;ENOG41108CR;;ENOG410YP87	P:Inorganic ion transport and metabolism;;S:Function unknown;;S:Function unknown	XP_015649621.1	PREDICTED: auxin-responsive protein SAUR36-like [Oryza sativa Japonica Group]	sp|B7F8P5|SAU39_ORYSJ;;	Auxin-responsive protein SAUR36 OS=Oryza sativa subsp. japonica OX=39947 GN=SAUR39 PE=2 SV=1;;	PF02519.11	Auxin_inducible	Auxin responsive protein
Os12g0194800	GO:0106029;;GO:0008033;;GO:0031119;;GO:0009451;;GO:0001522;;GO:0016853;;GO:0009982;;GO:0003723	deleted;;biological_process;;biological_process;;biological_process;;biological_process;;molecular_function;;molecular_function;;molecular_function;;	old GO;;BP:tRNA processing;;BP:tRNA pseudouridine synthesis;;BP:RNA modification;;BP:pseudouridine synthesis;;MF:isomerase activity;;MF:pseudouridine synthase activity;;MF:RNA binding;;	K06173	truA, PUS1	------	------	COG0101	J:Translation, ribosomal structure and biogenesis	XP_015620217.1	PREDICTED: tRNA pseudouridine synthase A isoform X1 [Oryza sativa Japonica Group]	sp|B8IFQ2|TRUA_METNO;;	tRNA pseudouridine synthase A OS=Methylobacterium nodulans;;	PF01416.17	PseudoU_synth_1	tRNA pseudouridine synthase
Os05g0380850	GO:0043531	molecular_function;;	MF:ADP binding;;	------	------	------	------	COG4886	S:Function unknown	XP_015638760.1	PREDICTED: disease resistance protein RPM1 [Oryza sativa Japonica Group]	sp|Q38834|R13L4_ARATH;;	Disease resistance RPP13-like protein 4 OS=Arabidopsis thaliana OX=3702 GN=RPP13L4 PE=1 SV=2;;	------	------	------
Os09g0512700	GO:0050790;;GO:0005737;;GO:0005783;;GO:0005739;;GO:0000774	biological_process;;cellular_component;;cellular_component;;cellular_component;;molecular_function;;	BP:regulation of catalytic activity;;CC:cytoplasm;;CC:endoplasmic reticulum;;CC:mitochondrion;;MF:adenyl-nucleotide exchange factor activity;;	K14001	SIL1, SLS1	map04141	Protein processing in endoplasmic reticulum	ENOG410Y90B;;ENOG410XSBC;;ENOG4111PX3;;ENOG4111ZH4	O:Posttranslational modification, protein turnover, chaperones;;S:Function unknown;;K:Transcription;;K:Transcription	XP_015612378.1	PREDICTED: uncharacterized protein LOC4347551 [Oryza sativa Japonica Group]	sp|Q1E3S4|FES1_COCIM;;	Hsp70 nucleotide exchange factor FES1 OS=Coccidioides immitis;;	PF08609.7	Fes1	Nucleotide exchange factor Fes1
Os01g0523250	GO:0006468;;GO:0016021;;GO:0004674;;GO:0016301;;GO:0005524	biological_process;;cellular_component;;molecular_function;;molecular_function;;molecular_function;;	BP:protein phosphorylation;;CC:integral component of membrane;;MF:protein serine/threonine kinase activity;;MF:kinase activity;;MF:ATP binding;;	------	------	------	------	COG4886;;COG0515	S:Function unknown;;T:Signal transduction mechanisms	XP_015638032.1	PREDICTED: probable LRR receptor-like serine/threonine-protein kinase At3g47570 [Oryza sativa Japonica Group]	sp|C0LGP4|Y3475_ARATH;;	Probable LRR receptor-like serine/threonine-protein kinase At3g47570 OS=Arabidopsis thaliana OX=3702 GN=At3g47570 PE=2 SV=1;;	------	------	------
Os01g0871500	GO:0042886;;GO:1902600;;GO:0006810;;GO:0055085;;GO:0035672;;GO:0016020;;GO:0016021;;GO:0005739;;GO:0005215;;GO:0015333;;GO:0022857;;GO:1904680;;GO:0035673	biological_process;;biological_process;;biological_process;;biological_process;;biological_process;;cellular_component;;cellular_component;;cellular_component;;molecular_function;;molecular_function;;molecular_function;;molecular_function;;molecular_function;;	BP:amide transport;;BP:hydrogen ion transmembrane transport;;BP:transport;;BP:transmembrane transport;;BP:oligopeptide transmembrane transport;;CC:membrane;;CC:integral component of membrane;;CC:mitochondrion;;MF:transporter activity;;MF:peptid;;MF:transmembrane transporter activity;;MF:peptide transmembrane transporter activity;;MF:oligopeptide transmembrane transporter activity;;	K14638	SLC15A3_4, PHT	------	------	COG3104	E:Amino acid transport and metabolism	BAB86541.1	OSJNBb0008G24.11 [Oryza sativa Japonica Group]	sp|Q8VZE2|PTR22_ARATH;;	Protein NRT1/ PTR FAMILY 5.14 OS=Arabidopsis thaliana OX=3702 GN=NPF5.14 PE=2 SV=2;;	PF00854.18;;PF07690.13	PTR2;;MFS_1	POT family;;Major Facilitator Superfamily
Os09g0458700	GO:0005739;;GO:0005509	cellular_component;;molecular_function;;	CC:mitochondrion;;MF:calcium ion binding;;	K13448	CML	map04626	Plant-pathogen interaction	COG5126;;COG5126;;COG5126	D:Cell cycle control, cell division, chromosome partitioning;;T:Signal transduction mechanisms;;Z:Cytoskeleton	XP_015612685.1	PREDICTED: calmodulin-like protein 1 [Oryza sativa Japonica Group]	sp|Q9ZQE6|CML1_ARATH;;	Calmodulin-like protein 1 OS=Arabidopsis thaliana OX=3702 GN=CML1 PE=2 SV=1;;	PF00036.29;;PF13405.3;;PF13833.3;;PF13499.3;;PF13202.3	EF-hand_1;;EF-hand_6;;EF-hand_8;;EF-hand_7;;EF-hand_5	EF hand;;EF-hand domain;;EF-hand domain pair;;EF-hand domain pair;;EF hand
Os01g0678100	GO:0016021;;GO:0016020	cellular_component;;cellular_component;;	CC:integral component of membrane;;CC:membrane;;	------	------	------	------	ENOG41104S2	S:Function unknown	XP_015627278.1	PREDICTED: uncharacterized protein LOC4325270 [Oryza sativa Japonica Group]	------	------	PF11145.5	DUF2921	Protein of unknown function
Os03g0619875	------	------	------	------	------	------	------	------	------	BAH92273.1	Os03g0619875 [Oryza sativa Japonica Group]	------	------	------	------	------
Os08g0313200	GO:0045454;;GO:0009536;;GO:0009507	biological_process;;cellular_component;;cellular_component;;	BP:cell redox homeostasis;;CC:plastid;;CC:chloroplast;;	------	------	------	------	ENOG4111TWY	S:Function unknown	XP_015650804.1	PREDICTED: CBS domain-containing protein CBSX1, chloroplastic isoform X1 [Oryza sativa Japonica Group]	sp|O23193|CBSX1_ARATH;;	CBS domain-containing protein CBSX1, chloroplastic OS=Arabidopsis thaliana OX=3702 GN=CBSX1 PE=1 SV=2;;	PF00571.25	CBS	CBS domain
Os10g0343100	GO:0016192;;GO:0048193;;GO:0016020;;GO:0016021;;GO:0005622	biological_process;;biological_process;;cellular_component;;cellular_component;;cellular_component;;	BP:vesicle-mediated transport;;BP:Golgi vesicle transport;;CC:membrane;;CC:integral component of membrane;;CC:intracellular;;	------	------	------	------	ENOG410YADG	S:Function unknown	XP_015614350.1	PREDICTED: uncharacterized protein LOC4348362 [Oryza sativa Japonica Group]	------	------	PF09177.8	Syntaxin-6_N	Syntaxin 6, N-terminal
Os08g0384500	GO:0055085;;GO:0016021;;GO:0016020;;GO:0005886;;GO:0042626;;GO:0000166;;GO:0016887;;GO:0005524	biological_process;;cellular_component;;cellular_component;;cellular_component;;molecular_function;;molecular_function;;molecular_function;;molecular_function;;	BP:transmembrane transport;;CC:integral component of membrane;;CC:membrane;;CC:plasma membrane;;MF:ATPase activity, coupled to transmembrane movement of substances;;MF:nucleotide binding;;MF:ATPase activity;;MF:ATP binding;;	------	------	------	------	COG0842;;COG1131	S:Function unknown;;V:Defense mechanisms	BAD05827.1	putative PDR-like ABC transporter [Oryza sativa Japonica Group]	sp|Q6YW62|AB44G_ORYSJ;;	ABC transporter G family member 44 OS=Oryza sativa subsp. japonica OX=39947 GN=ABCG44 PE=2 SV=2;;	PF01061.21;;PF08370.8;;PF00005.24;;PF13304.3	ABC2_membrane;;PDR_assoc;;ABC_tran;;AAA_21	ABC-2 type transporter;;Plant PDR ABC transporter associated;;ABC transporter;;AAA domain, putative AbiEii toxin, Type IV TA system
Os09g0404300	------	------	------	------	------	------	------	------	------	XP_015610715.1	PREDICTED: uncharacterized protein OsI_031781 [Oryza sativa Japonica Group]	sp|A2Z5D8|Y1781_ORYSI;;	Uncharacterized protein OsI_031781 OS=Oryza sativa subsp. indica OX=39946 GN=OsI_031781 PE=1 SV=1;;	------	------	------
Os08g0465800	GO:0019752;;GO:0006536;;GO:0006538;;GO:0005829;;GO:0016831;;GO:0004351;;GO:0003824;;GO:0030170;;GO:0016829	biological_process;;biological_process;;biological_process;;cellular_component;;molecular_function;;molecular_function;;molecular_function;;molecular_function;;molecular_function;;	BP:carboxylic acid metabolic process;;BP:glutamate metabolic process;;BP:glutamate catabolic process;;CC:cytosol;;MF:carboxy-lyase activity;;MF:glutamate decarboxylase activity;;MF:catalytic activity;;MF:pyridoxal phosphate binding;;MF:lyase activity;;	K01580	E4.1.1.15, gadB, gadA, GAD	map00250;;map00410;;map00430;;map00650	Alanine, aspartate and glutamate metabolism;;beta-Alanine metabolism;;Taurine and hypotaurine metabolism;;Butanoate metabolism	COG0076	E:Amino acid transport and metabolism	XP_015650124.1	PREDICTED: glutamate decarboxylase 1 isoform X2 [Oryza sativa Japonica Group]	sp|Q07346|DCE_PETHY;;	Glutamate decarboxylase OS=Petunia hybrida OX=4102 GN=GAD PE=1 SV=1;;	PF00282.16;;PF00266.16	Pyridoxal_deC;;Aminotran_5	Pyridoxal-dependent decarboxylase conserved domain;;Aminotransferase class-V
Os05g0524666	GO:0006355;;GO:0046872;;GO:0008270;;GO:0003676;;GO:0003677	biological_process;;molecular_function;;molecular_function;;molecular_function;;molecular_function;;	BP:regulation of transcription, DNA-templated;;MF:metal ion binding;;MF:zinc ion binding;;MF:nucleic acid binding;;MF:DNA binding;;	------	------	------	------	COG1278	K:Transcription	BAS94974.1	Os05g0524666, partial [Oryza sativa Japonica Group]	sp|P27484|GRP2_NICSY;;	Glycine-rich protein 2 OS=Nicotiana sylvestris OX=4096 GN=GRP-2 PE=2 SV=1;;	PF00313.19;;PF08206.8	CSD;;OB_RNB	'Cold-shock' DNA-binding domain;;Ribonuclease B OB domain
Os04g0609600	GO:0006470;;GO:0009536;;GO:0016787;;GO:0004724;;GO:0004722;;GO:0004721;;GO:0003824;;GO:0046872	biological_process;;cellular_component;;molecular_function;;molecular_function;;molecular_function;;molecular_function;;molecular_function;;molecular_function;;	BP:protein dephosphorylation;;CC:plastid;;MF:hydrolase activity;;MF:magnesium-dependent protein serine/threonine phosphatase activity;;MF:protein serine/threonine phosphatase activity;;MF:phosphoprotein phosphatase activity;;MF:catalytic activity;;MF:metal ion binding;;	K17506	PPM1L, PP2CE	------	------	COG0631	S:Function unknown	XP_015636954.1	PREDICTED: probable protein phosphatase 2C 44 [Oryza sativa Japonica Group]	sp|Q0JAA0|P2C44_ORYSJ;;	Probable protein phosphatase 2C 44 OS=Oryza sativa subsp. japonica OX=39947 GN=Os04g0609600 PE=2 SV=1;;	PF00481.18;;PF13672.3	PP2C;;PP2C_2	Protein phosphatase 2C;;Protein phosphatase 2C
Os02g0808350	GO:0006468;;GO:0007166;;GO:0016021;;GO:0005886;;GO:0030247;;GO:0004674;;GO:0005509;;GO:0005524	biological_process;;biological_process;;cellular_component;;cellular_component;;molecular_function;;molecular_function;;molecular_function;;molecular_function;;	BP:protein phosphorylation;;BP:cell surface receptor signaling pathway;;CC:integral component of membrane;;CC:plasma membrane;;MF:polysaccharide binding;;MF:protein serine/threonine kinase activity;;MF:calcium ion binding;;MF:ATP binding;;	------	------	------	------	ENOG410YDJR;;COG0515	T:Signal transduction mechanisms;;	BAD19127.1	wall-associated kinase 4-like [Oryza sativa Japonica Group]	sp|Q9LMN8|WAK3_ARATH;;	Wall-associated receptor kinase 3 OS=Arabidopsis thaliana OX=3702 GN=WAK3 PE=2 SV=2;;	------	------	------
Os02g0692700	------	------	------	------	------	------	------	ENOG410YD1C	S:Function unknown	BAF09712.2	Os02g0692700, partial [Oryza sativa Japonica Group]	------	------	PF04640.11	PLATZ	PLATZ transcription factor
Os04g0162600	------	------	------	------	------	------	------	ENOG410YS61	S:Function unknown	XP_015635305.1	PREDICTED: uncharacterized protein LOC4335040 [Oryza sativa Japonica Group]	------	------	PF03478.15	DUF295	Protein of unknown function
Os11g0659700	GO:0042545;;GO:0045490;;GO:0005618;;GO:0016787;;GO:0030599;;GO:0045330	biological_process;;biological_process;;cellular_component;;molecular_function;;molecular_function;;molecular_function;;	BP:cell wall modification;;BP:pectin catabolic process;;CC:cell wall;;MF:hydrolase activity;;MF:pectinesterase activity;;MF:aspartyl esterase activity;;	K01051	E3.1.1.11	map00040	Pentose and glucuronate interconversions	COG4677	G:Carbohydrate transport and metabolism	BAT15130.1	Os11g0659700 [Oryza sativa Japonica Group]	sp|Q9FM79|PME62_ARATH;;	Pectinesterase QRT1 OS=Arabidopsis thaliana OX=3702 GN=QRT1 PE=2 SV=1;;	PF01095.16	Pectinesterase	Pectinesterase
Os02g0146700	GO:0043161;;GO:0050790;;GO:0042176;;GO:0030163;;GO:0005634;;GO:0000502;;GO:0034515;;GO:0008540;;GO:0004175;;GO:0030234	biological_process;;biological_process;;biological_process;;biological_process;;cellular_component;;cellular_component;;cellular_component;;cellular_component;;molecular_function;;molecular_function;;	BP:proteasome-mediated ubiquitin-dependent protein catabolic process;;BP:regulation of catalytic activity;;BP:regulation of protein catabolic process;;BP:protein catabolic process;;CC:nucleus;;CC:proteasome complex;;CC:proteasome storage granule;;CC:proteasome regulatory particle, base subcomplex;;MF:endopeptidase activity;;MF:enzyme regulator activity;;	K03028	PSMD2, RPN1	map03050	Proteasome	COG5110	O:Posttranslational modification, protein turnover, chaperones	XP_015626471.1	PREDICTED: 26S proteasome non-ATPase regulatory subunit 2 homolog A [Oryza sativa Japonica Group]	sp|Q9SIV2|PSD2A_ARATH;;	26S proteasome non-ATPase regulatory subunit 2 homolog A OS=Arabidopsis thaliana OX=3702 GN=RPN1A PE=1 SV=2;;	PF01851.19;;PF13646.3	PC_rep;;HEAT_2	Proteasome/cyclosome repeat;;HEAT repeats
Os06g0484400	------	------	------	------	------	------	------	ENOG410YNPW	S:Function unknown	BAS97822.1	Os06g0484400, partial [Oryza sativa Japonica Group]	------	------	------	------	------
Os10g0344550	------	------	------	------	------	------	------	ENOG4111Y55;;ENOG410Y65V;;ENOG4111MK6	S:Function unknown;;	BAT10429.1	Os10g0344550, partial [Oryza sativa Japonica Group]	------	------	------	------	------
Os02g0452550	GO:0016192	biological_process;;	BP:vesicle-mediated transport;;	K15292	STXBP1, MUNC18-1	------	------	COG5158	U:Intracellular trafficking, secretion, and vesicular transport	XP_015626376.1	PREDICTED: probable protein transport Sec1a [Oryza sativa Japonica Group]	sp|Q7XWP3|SEC1A_ORYSJ;;	Probable protein transport Sec1a OS=Oryza sativa subsp. japonica OX=39947 GN=Os04g0252400 PE=3 SV=2;;	------	------	------
Os04g0650900	------	------	------	K01205	NAGLU	map00531	Glycosaminoglycan degradation	ENOG410XNMK	S:Function unknown	XP_015635447.1	PREDICTED: alpha-N-acetylglucosaminidase [Oryza sativa Japonica Group]	sp|Q9FNA3|NAGLU_ARATH;;	Alpha-N-acetylglucosaminidase OS=Arabidopsis thaliana OX=3702 GN=NAGLU PE=2 SV=1;;	PF05089.9	NAGLU	Alpha-N-acetylglucosaminidase
Os10g0518200	GO:0009535;;GO:0005783;;GO:0005773;;GO:0016021;;GO:0016020;;GO:0005774;;GO:0005886;;GO:0020037;;GO:0046872	cellular_component;;cellular_component;;cellular_component;;cellular_component;;cellular_component;;cellular_component;;cellular_component;;molecular_function;;molecular_function;;	CC:chloroplast thylakoid membrane;;CC:endoplasmic reticulum;;CC:vacuole;;CC:integral component of membrane;;CC:membrane;;CC:vacuolar membrane;;CC:plasma membrane;;MF:heme binding;;MF:metal ion binding;;	------	------	------	------	COG5274;;COG5274	C:Energy production and conversion;;I:Lipid transport and metabolism	ABB47889.1	Cytochrome b5, putative, expressed [Oryza sativa Japonica Group]	sp|P40934|CYB5_BRAOB;;	Cytochrome b5 OS=Brassica oleracea var. botrytis OX=3715 GN=CYB5 PE=1 SV=1;;	PF00173.25	Cyt-b5	Cytochrome b5-like Heme/Steroid binding domain
Os01g0309800	GO:0030001;;GO:0046916;;GO:0005737;;GO:0046872;;GO:0046914	biological_process;;biological_process;;cellular_component;;molecular_function;;molecular_function;;	BP:metal ion transport;;BP:cellular transition metal ion homeostasis;;CC:cytoplasm;;MF:metal ion binding;;MF:transition metal ion binding;;	------	------	------	------	ENOG410YVNX	S:Function unknown	XP_015621513.1	PREDICTED: transcriptional regulatory protein LGE1 [Oryza sativa Japonica Group]	sp|B3H6D0|HIP45_ARATH;;	Heavy metal-associated isoprenylated plant protein 45 OS=Arabidopsis thaliana OX=3702 GN=HIPP45 PE=3 SV=1;;	PF00403.23	HMA	Heavy-metal-associated domain
Os04g0382550	------	------	------	------	------	------	------	ENOG410Y65V;;ENOG410YUPY;;ENOG410XS82	S:Function unknown;;	BAS97826.1	Os06g0484800 [Oryza sativa Japonica Group]	sp|P08548|LIN1_NYCCO;;	LINE-1 reverse transcriptase homolog OS=Nycticebus coucang OX=9470 PE=3 SV=1;;	------	------	------
Os05g0499800	GO:0052696;;GO:0009813;;GO:0008152;;GO:0043231;;GO:0080043;;GO:0016740;;GO:0080044;;GO:0016758;;GO:0008194;;GO:0016757	biological_process;;biological_process;;biological_process;;cellular_component;;molecular_function;;molecular_function;;molecular_function;;molecular_function;;molecular_function;;molecular_function;;	BP:flavonoid glucuronidation;;BP:flavonoid biosynthetic process;;BP:metabolic process;;CC:intracellular membrane-bounded organelle;;MF:quercetin 3-O-glucosyltransferase activity;;MF:transferase activity;;MF:quercetin 7-O-glucosyltransferase activity;;MF:transferase activity, transferring hexosyl groups;;MF:UDP-glycosyltransferase activity;;MF:transferase activity, transferring glycosyl groups;;	------	------	------	------	COG1819	S:Function unknown	XP_015639146.1	PREDICTED: scopoletin glucosyltransferase [Oryza sativa Japonica Group]	sp|Q8W491|U73B3_ARATH;;	UDP-glycosyltransferase 73B3 OS=Arabidopsis thaliana OX=3702 GN=UGT73B3 PE=2 SV=1;;	PF00201.15	UDPGT	UDP-glucoronosyl and UDP-glucosyl transferase
Os08g0494400	GO:0016021;;GO:0016020;;GO:0005739	cellular_component;;cellular_component;;cellular_component;;	CC:integral component of membrane;;CC:membrane;;CC:mitochondrion;;	------	------	------	------	ENOG41105YE;;ENOG41104I8;;ENOG41105TN	S:Function unknown;;	BAG89472.1	unnamed protein product [Oryza sativa Japonica Group]	------	------	------	------	------
Os01g0967700	GO:0090502;;GO:0003676;;GO:0004523	biological_process;;molecular_function;;molecular_function;;	BP:RNA phosphodiester bond hydrolysis, endonucleolytic;;MF:nucleic acid binding;;MF:RNA-DNA hybrid ribonuclease activity;;	------	------	------	------	ENOG410Y65V;;ENOG4111Y55	S:Function unknown;;	BAF07425.1	Os01g0967700, partial [Oryza sativa Japonica Group]	------	------	PF13966.3;;PF13456.3	zf-RVT;;RVT_3	zinc-binding in reverse transcriptase;;Reverse transcriptase-like
Os06g0557200	GO:0006468;;GO:0016310;;GO:0016021;;GO:0016020;;GO:0000166;;GO:0004674;;GO:0004672;;GO:0005524	biological_process;;biological_process;;cellular_component;;cellular_component;;molecular_function;;molecular_function;;molecular_function;;molecular_function;;	BP:protein phosphorylation;;BP:phosphorylation;;CC:integral component of membrane;;CC:membrane;;MF:nucleotide binding;;MF:protein serine/threonine kinase activity;;MF:protein kinase activity;;MF:ATP binding;;	K00924	E2.7.1.-	------	------	COG4886	S:Function unknown	BAD54140.1	unknown protein [Oryza sativa Japonica Group]	sp|Q9FRS6|PXL1_ARATH;;	Leucine-rich repeat receptor-like protein kinase PXL1 OS=Arabidopsis thaliana OX=3702 GN=PXL1 PE=1 SV=1;;	------	------	------
Os06g0138600	GO:0032259;;GO:0016020;;GO:0016021;;GO:0005802;;GO:0005774;;GO:0005768;;GO:0008757;;GO:0008168	biological_process;;cellular_component;;cellular_component;;cellular_component;;cellular_component;;cellular_component;;molecular_function;;molecular_function;;	BP:methylation;;CC:membrane;;CC:integral component of membrane;;CC:trans-Golgi network;;CC:vacuolar membrane;;CC:endosome;;MF:S-adenosylmethionine-dependent methyltransferase activity;;MF:methyltransferase activity;;	------	------	------	------	ENOG410YF1M	S:Function unknown	XP_015641598.1	PREDICTED: uncharacterized protein LOC9270467 [Oryza sativa Japonica Group]	------	------	PF03141.13	Methyltransf_29	Putative S-adenosyl-L-methionine-dependent methyltransferase
Os01g0550950	------	------	------	------	------	------	------	ENOG4111S54;;ENOG41108J9	S:Function unknown;;	EAY74488.1	hypothetical protein OsI_02380 [Oryza sativa Indica Group]	------	------	------	------	------
Os01g0218100	GO:0006355;;GO:0005634;;GO:0046983	biological_process;;cellular_component;;molecular_function;;	BP:regulation of transcription, DNA-templated;;CC:nucleus;;MF:protein dimerization activity;;	------	------	------	------	ENOG410ZKSM	K:Transcription	XP_015621912.1	PREDICTED: transcription factor bHLH30 [Oryza sativa Japonica Group]	sp|Q9S7Y1|BH030_ARATH;;	Transcription factor bHLH30 OS=Arabidopsis thaliana OX=3702 GN=BHLH30 PE=1 SV=1;;	PF00010.23	HLH	Helix-loop-helix DNA-binding domain
Os10g0154900	GO:0000413;;GO:0042026;;GO:0016021;;GO:0016020;;GO:0016853;;GO:0051082;;GO:0003755;;GO:0016018	biological_process;;biological_process;;cellular_component;;cellular_component;;molecular_function;;molecular_function;;molecular_function;;molecular_function;;	BP:protein peptidyl-prolyl isomerization;;BP:protein refolding;;CC:integral component of membrane;;CC:membrane;;MF:isomerase activity;;MF:unfolded protein binding;;MF:peptidyl-prolyl cis-trans isomerase activity;;MF:cyclosporin A binding;;	------	------	------	------	COG0652	O:Posttranslational modification, protein turnover, chaperones	BAT09933.1	Os10g0154900, partial [Oryza sativa Japonica Group]	sp|Q9SKQ0|CP19B_ARATH;;	Peptidyl-prolyl cis-trans isomerase CYP19-2 OS=Arabidopsis thaliana OX=3702 GN=CYP19-2 PE=1 SV=1;;	PF00160.18	Pro_isomerase	Cyclophilin type peptidyl-prolyl cis-trans isomerase/CLD
Os03g0115100	GO:0016310;;GO:0042352;;GO:0005737;;GO:0050201;;GO:0016773;;GO:0016301;;GO:0047341;;GO:0016772;;GO:0005524	biological_process;;biological_process;;cellular_component;;molecular_function;;molecular_function;;molecular_function;;molecular_function;;molecular_function;;molecular_function;;	BP:phosphorylation;;BP:GDP-L-fucose salvage;;CC:cytoplasm;;MF:fucokinase activity;;MF:phosphotransferase activity, alcohol group as acceptor;;MF:kinase activity;;MF:fucose-1-phosphate guanylyltransferase activity;;MF:transferase activity, transferring phosphorus-containing groups;;MF:ATP binding;;	K05305	FUK	map00051;;map00520	Fructose and mannose metabolism;;Amino sugar and nucleotide sugar metabolism	ENOG4111FB6	S:Function unknown	XP_015631847.1	PREDICTED: bifunctional fucokinase/fucose pyrophosphorylase isoform X1 [Oryza sativa Japonica Group]	sp|Q9LNJ9|FKGP_ARATH;;	Bifunctional fucokinase/fucose pyrophosphorylase OS=Arabidopsis thaliana OX=3702 GN=FKGP PE=1 SV=2;;	PF07959.9;;PF00288.23;;PF08544.10	Fucokinase;;GHMP_kinases_N;;GHMP_kinases_C	L-fucokinase;;GHMP kinases N terminal domain;;GHMP kinases C terminal
Os06g0705700	GO:0042886;;GO:0006810;;GO:1902600;;GO:0055085;;GO:0035672;;GO:0016021;;GO:0016020;;GO:0005215;;GO:0015333;;GO:0022857;;GO:1904680;;GO:0035673	biological_process;;biological_process;;biological_process;;biological_process;;biological_process;;cellular_component;;cellular_component;;molecular_function;;molecular_function;;molecular_function;;molecular_function;;molecular_function;;	BP:amide transport;;BP:transport;;BP:hydrogen ion transmembrane transport;;BP:transmembrane transport;;BP:oligopeptide transmembrane transport;;CC:integral component of membrane;;CC:membrane;;MF:transporter activity;;MF:peptid;;MF:transmembrane transporter activity;;MF:peptide transmembrane transporter activity;;MF:oligopeptide transmembrane transporter activity;;	K14638	SLC15A3_4, PHT	------	------	COG3104	E:Amino acid transport and metabolism	XP_015641191.1	PREDICTED: protein NRT1/ PTR FAMILY 8.3 [Oryza sativa Japonica Group]	sp|P46032|PTR2_ARATH;;	Protein NRT1/ PTR FAMILY 8.3 OS=Arabidopsis thaliana OX=3702 GN=NPF8.3 PE=1 SV=1;;	PF00854.18	PTR2	POT family
Os01g0934000	GO:0006497;;GO:0010150;;GO:0006914;;GO:0000422;;GO:0048102;;GO:0034497;;GO:0044804;;GO:0009414;;GO:0000045;;GO:0042594;;GO:0009536;;GO:0005829;;GO:0019898;;GO:0034045;;GO:0005634;;GO:0080025;;GO:0032266;;GO:0005515	biological_process;;biological_process;;biological_process;;biological_process;;biological_process;;biological_process;;biological_process;;biological_process;;biological_process;;biological_process;;cellular_component;;cellular_component;;cellular_component;;cellular_component;;cellular_component;;molecular_function;;molecular_function;;molecular_function;;	BP:protein lipidation;;BP:leaf senescence;;BP:autophagy;;BP:mitophagy;;BP:autophagic cell death;;BP:protein localization to pre-autophagosomal structure;;BP:nucleophagy;;BP:response to water deprivation;;BP:autophagosome assembly;;BP:response to starvation;;CC:plastid;;CC:cytosol;;CC:extrinsic component of membrane;;CC:pre-autophagosomal structure membrane;;CC:nucleus;;MF:phosphatidylinositol-3,5…	------	------	------	------	ENOG410XQZ6	S:Function unknown	XP_015621196.1	PREDICTED: autophagy-related protein 18a [Oryza sativa Japonica Group]	sp|Q93VB2|AT18A_ARATH;;	Autophagy-related protein 18a OS=Arabidopsis thaliana OX=3702 GN=ATG18A PE=1 SV=1;;	PF00400.29;;PF12894.4	WD40;;ANAPC4_WD40	WD domain, G-beta repeat;;Anaphase-promoting complex subunit 4 WD40 domain
Os03g0770700	------	------	------	K09285	OVM, ANT	------	------	ENOG410Y9X6	K:Transcription	XP_015629649.1	PREDICTED: AP2-like ethylene-responsive transcription factor ANT [Oryza sativa Japonica Group]	sp|Q38914|ANT_ARATH;;	AP2-like ethylene-responsive transcription factor ANT OS=Arabidopsis thaliana OX=3702 GN=ANT PE=1 SV=2;;	PF00847.17	AP2	AP2 domain
Os01g0358900	GO:0006520;;GO:0055114;;GO:0016639	biological_process;;biological_process;;molecular_function;;	BP:cellular amino acid metabolic process;;BP:oxidation-reduction process;;MF:oxidoreductase activity, acting on the CH-NH2 group of donors, NAD or NADP as acceptor;;	K00261	GLUD1_2, gdhA	map04217;;map00220;;map00250;;map00910	Necroptosis;;Arginine biosynthesis;;Alanine, aspartate and glutamate metabolism;;Nitrogen metabolism	COG0334	E:Amino acid transport and metabolism	BAS72087.1	Os01g0358900 [Oryza sativa Japonica Group]	sp|A2XMV1|DHE1_ORYSI;;	Glutamate dehydrogenase 1, mitochondrial OS=Oryza sativa subsp. indica OX=39946 GN=GDH1 PE=3 SV=2;;	------	------	------
Os10g0510200	GO:0005739	cellular_component;;	CC:mitochondrion;;	------	------	------	------	ENOG41108T2;;ENOG41116SA;;ENOG410YQC3	S:Function unknown;;	XP_015613958.1	PREDICTED: uncharacterized protein LOC107276435 [Oryza sativa Japonica Group]	------	------	PF03087.11	DUF241	Arabidopsis protein of unknown function
Os01g0130500	GO:0005975;;GO:0030246;;GO:0004553	biological_process;;molecular_function;;molecular_function;;	BP:carbohydrate metabolic process;;MF:carbohydrate binding;;MF:hydrolase activity, hydrolyzing O-glycosyl compounds;;	K15925	XYL1	------	------	COG1501	G:Carbohydrate transport and metabolism	XP_015622373.1	PREDICTED: alpha-xylosidase 1 [Oryza sativa Japonica Group]	sp|Q9S7Y7|XYL1_ARATH;;	Alpha-xylosidase 1 OS=Arabidopsis thaliana OX=3702 GN=XYL1 PE=1 SV=1;;	------	------	------
Os01g0585600	GO:0071249	biological_process;;	BP:cellular response to nitrate;;	------	------	------	------	ENOG410YCDD;;ENOG410YIBJ	S:Function unknown;;	XP_015619313.1	PREDICTED: uncharacterized protein LOC4327656 isoform X2 [Oryza sativa Japonica Group]	sp|Q93YU8|NRG2_ARATH;;	Nitrate regulatory gene2 protein OS=Arabidopsis thaliana OX=3702 GN=NRG2 PE=1 SV=1;;	PF04782.9;;PF04783.9	DUF632;;DUF630	Protein of unknown function;;Protein of unknown function
Os01g0290700	GO:0055085;;GO:0043190;;GO:0016021;;GO:0042626;;GO:0016887;;GO:0005524	biological_process;;cellular_component;;cellular_component;;molecular_function;;molecular_function;;molecular_function;;	BP:transmembrane transport;;CC:ATP-binding cassett;;CC:integral component of membrane;;MF:ATPase activity, coupled to transmembrane movement of substances;;MF:ATPase activity;;MF:ATP binding;;	K05658	ABCB1, CD243	map02010;;map05226	ABC transporters;;Gastric cancer	COG1132	V:Defense mechanisms	EAZ11523.1	hypothetical protein OsJ_01389 [Oryza sativa Japonica Group]	sp|Q9M1Q9|AB21B_ARATH;;	ABC transporter B family member 21 OS=Arabidopsis thaliana OX=3702 GN=ABCB21 PE=1 SV=2;;	PF00005.24;;PF02463.16	ABC_tran;;SMC_N	ABC transporter;;RecF/RecN/SMC N terminal domain
Os10g0161625	GO:0016021;;GO:0016020;;GO:0005789	cellular_component;;cellular_component;;cellular_component;;	CC:integral component of membrane;;CC:membrane;;CC:endoplasmic reticulum membrane;;	------	------	------	------	COG5066	U:Intracellular trafficking, secretion, and vesicular transport	BAT09989.1	Os10g0161625, partial [Oryza sativa Japonica Group]	sp|Q8VZ95|VAP11_ARATH;;	Vesicle-associated protein 1-1 OS=Arabidopsis thaliana OX=3702 GN=PVA11 PE=1 SV=1;;	------	------	------
Os01g0666101	------	------	------	------	------	------	------	------	------	BAS73577.1	Os01g0666101, partial [Oryza sativa Japonica Group]	------	------	------	------	------
Os09g0538000	GO:0090502;;GO:0006401;;GO:0005576;;GO:0033897;;GO:0004521;;GO:0003723	biological_process;;biological_process;;cellular_component;;molecular_function;;molecular_function;;molecular_function;;	BP:RNA phosphodiester bond hydrolysis, endonucleolytic;;BP:RNA catabolic process;;CC:extracellular region;;MF:ribonuclease T2 activity;;MF:endoribonuclease activity;;MF:RNA binding;;	K01166	E3.1.27.1	------	------	ENOG4111M7G	S:Function unknown	XP_015612645.1	PREDICTED: ribonuclease 1 [Oryza sativa Japonica Group]	sp|P42813|RNS1_ARATH;;	Ribonuclease 1 OS=Arabidopsis thaliana OX=3702 GN=RNS1 PE=1 SV=1;;	PF00445.15	Ribonuclease_T2	Ribonuclease T2 family
Os01g0216951	GO:0003824;;GO:0016788	molecular_function;;molecular_function;;	MF:catalytic activity;;MF:hydrolase activity, acting on ester bonds;;	K21026	AAE	map00901	Indole alkaloid biosynthesis	ENOG41105XM	S:Function unknown	BAD73016.1	putative esterase [Oryza sativa Japonica Group]	sp|Q94F40|GDL9_ARATH;;	GDSL esterase/lipase At1g28600 OS=Arabidopsis thaliana OX=3702 GN=At1g28600 PE=2 SV=1;;	------	------	------
Os03g0730800	GO:1902600;;GO:0055071;;GO:0006874;;GO:0071421;;GO:0070588;;GO:0048364;;GO:0005783;;GO:0005794;;GO:0016021;;GO:0016020;;GO:0033017;;GO:0012505;;GO:0005802;;GO:0005768;;GO:0000166;;GO:0046872;;GO:0005524;;GO:0015410;;GO:0016787;;GO:0099132;;GO:0008553;;GO:0005388	biological_process;;biological_process;;biological_process;;biological_process;;biological_process;;biological_process;;cellular_component;;cellular_component;;cellular_component;;cellular_component;;cellular_component;;cellular_component;;cellular_component;;cellular_component;;molecular_function;;molecular_function;;molecular_function;;molecular_function;;molecular_function;;deleted;;molecular_…	BP:hydrogen ion transmembrane transport;;BP:manganese ion homeostasis;;BP:cellular calcium ion homeostasis;;BP:manganese ion transmembrane transport;;BP:calcium ion transmembrane transport;;BP:root development;;CC:endoplasmic reticulum;;CC:Golgi apparatus;;CC:integral component of membrane;;CC:membrane;;CC:sarcoplasmic reticulum membrane;;CC:endomembrane system;;CC:trans-Golgi network;;CC:endosom…	K05853;K01537	ATP2A;E3.6.3.8	------	------	COG0474	E:Amino acid transport and metabolism	BAS86219.1	Os03g0730800 [Oryza sativa Japonica Group]	sp|Q9SY55|ECA3_ARATH;;	Calcium-transporting ATPase 3, endoplasmic reticulum-type OS=Arabidopsis thaliana OX=3702 GN=ECA3 PE=2 SV=3;;	PF00122.17;;PF13246.3;;PF00690.23;;PF00702.23	E1-E2_ATPase;;Cation_ATPase;;Cation_ATPase_N;;Hydrolase	E1-E2 ATPase;;Cation transport ATPase;;Cation transporter/ATPase, N-terminus;;haloacid dehalogenase-like hydrolase
Os06g0240025	GO:0044424;;GO:0016020	cellular_component;;cellular_component;;	CC:intracellular part;;CC:membrane;;	K05572	ndhA	map00190	Oxidative phosphorylation	COG1005	C:Energy production and conversion	YP_009368706.1	NADH dehydrogenase subunit 1 (chloroplast) [Fargesia denudata]	sp|A1E9X9|NU1C_SORBI;;	NA;;	------	------	------
Os01g0639900	GO:0015976;;GO:0010119;;GO:0010037;;GO:0005737;;GO:0009536;;GO:0009507;;GO:0016829;;GO:0008270;;GO:0004089	biological_process;;biological_process;;biological_process;;cellular_component;;cellular_component;;cellular_component;;molecular_function;;molecular_function;;molecular_function;;	BP:carbon utilization;;BP:regulation of stomatal movement;;BP:response to carbon dioxide;;CC:cytoplasm;;CC:plastid;;CC:chloroplast;;MF:lyase activity;;MF:zinc ion binding;;MF:carbonate dehydratase activity;;	K01673	cynT, can	map00910	Nitrogen metabolism	COG0288	S:Function unknown	BAF05590.1	Os01g0639900, partial [Oryza sativa Japonica Group]	sp|P40880|CAHC_HORVU;;	Carbonic anhydrase, chloroplastic OS=Hordeum vulgare OX=4513 PE=2 SV=1;;	PF00484.16	Pro_CA	Carbonic anhydrase
Os03g0167700	GO:0006470;;GO:0004721;;GO:0016787	biological_process;;molecular_function;;molecular_function;;	BP:protein dephosphorylation;;MF:phosphoprotein phosphatase activity;;MF:hydrolase activity;;	K04382	PPP2C	map03015;;map05165	mRNA surveillance pathway;;Human papillomavirus infection	COG0639	S:Function unknown	XP_015632306.1	PREDICTED: serine/threonine-protein phosphatase PP2A-4 catalytic subunit-like [Oryza sativa Japonica Group]	sp|A3C4N5|PP2A4_ORYSJ;;	Serine/threonine-protein phosphatase PP2A-4 catalytic subunit OS=Oryza sativa subsp. japonica OX=39947 GN=PP2A4 PE=2 SV=2;;	PF00149.25;;PF16891.2	Metallophos;;STPPase_N	Calcineurin-like phosphoesterase;;Serine-threonine protein phosphatase N-terminal domain
Os02g0198600	GO:0046686;;GO:0006508;;GO:0005634;;GO:0005829;;GO:0043130;;GO:0004190;;GO:0005515;;GO:0031593	biological_process;;biological_process;;cellular_component;;cellular_component;;molecular_function;;molecular_function;;molecular_function;;molecular_function;;	BP:response to cadmium ion;;BP:proteolysis;;CC:nucleus;;CC:cytosol;;MF:ubiquitin binding;;MF:aspartic-type endopeptidase activity;;MF:protein binding;;MF:polyubiquitin binding;;	K11885	DDI1	------	------	ENOG410XPA0	O:Posttranslational modification, protein turnover, chaperones	XP_015627657.1	PREDICTED: DNA damage-inducible protein 1 [Oryza sativa Japonica Group]	sp|Q0U3Y6|DDI1_PHANO;;	DNA damage-inducible protein 1 OS=Phaeosphaeria nodorum;;	PF09668.7;;PF13975.3;;PF00240.20;;PF13650.3;;PF00627.28;;PF11976.5;;PF08284.8	Asp_protease;;gag-asp_proteas;;ubiquitin;;Asp_protease_2;;UBA;;Rad60-SLD;;RVP_2	Aspartyl protease;;gag-polyprotein putative aspartyl protease;;Ubiquitin family;;Aspartyl protease;;UBA/TS-N domain;;Ubiquitin-2 like Rad60 SUMO-like;;Retroviral aspartyl protease
Os11g0695900	GO:0006611;;GO:0006606;;GO:0005829;;GO:0005635;;GO:0008565;;GO:0005049	biological_process;;biological_process;;cellular_component;;cellular_component;;molecular_function;;molecular_function;;	BP:protein export from nucleus;;BP:protein import into nucleus;;CC:cytosol;;CC:nuclear envelope;;MF:protein transporter activity;;MF:nuclear export signal receptor activity;;	------	------	------	------	ENOG410ZNAW	S:Function unknown	XP_015615089.1	PREDICTED: uncharacterized protein LOC4351174 isoform X1 [Oryza sativa Japonica Group]	------	------	------	------	------
Os02g0493200	------	------	------	------	------	------	------	------	------	------	------	------	------	------	------	------
Os05g0534800	GO:0043547;;GO:0005096	biological_process;;molecular_function;;	BP:positive regulation of GTPase activity;;MF:GTPase activator activity;;	------	------	------	------	ENOG41122WA;;ENOG4111QGH	S:Function unknown;;U:Intracellular trafficking, secretion, and vesicular transport	AAS75226.1	unknown protein [Oryza sativa Japonica Group]	sp|Q8RXE7|AGD14_ARATH;;	Probable ADP-ribosylation factor GTPase-activating protein AGD14 OS=Arabidopsis thaliana OX=3702 GN=AGD14 PE=1 SV=2;;	PF01412.15	ArfGap	Putative GTPase activating protein for Arf
Os05g0103200	GO:0000413;;GO:0006457;;GO:0010275;;GO:0042026;;GO:0009535;;GO:0009536;;GO:0009533;;GO:0031977;;GO:0016853;;GO:0051082;;GO:0003755;;GO:0043424;;GO:0016018	biological_process;;biological_process;;biological_process;;biological_process;;cellular_component;;cellular_component;;cellular_component;;cellular_component;;molecular_function;;molecular_function;;molecular_function;;molecular_function;;molecular_function;;	BP:protein peptidyl-prolyl isomerization;;BP:protein folding;;BP:NA;;BP:protein refolding;;CC:chloroplast thylakoid membrane;;CC:plastid;;CC:chloroplast stromal thylakoid;;CC:thylakoid lumen;;MF:isomerase activity;;MF:unfolded protein binding;;MF:peptidyl-prolyl cis-trans isomerase activity;;MF:protein histidine kinase binding;;MF:cyclosporin A binding;;	K03768	PPIB, ppiB	------	------	ENOG410Z0G4	O:Posttranslational modification, protein turnover, chaperones	XP_015640756.1	PREDICTED: photosynthetic NDH subunit of lumenal location 5, chloroplastic [Oryza sativa Japonica Group]	sp|Q9ASS6|PNSL5_ARATH;;	Photosynthetic NDH subunit of lumenal location 5, chloroplastic OS=Arabidopsis thaliana OX=3702 GN=PNSL5 PE=1 SV=1;;	PF00160.18	Pro_isomerase	Cyclophilin type peptidyl-prolyl cis-trans isomerase/CLD
Os05g0404000	GO:0032502;;GO:0009658;;GO:0006355;;GO:0009793;;GO:0006353;;GO:0042794;;GO:0042793;;GO:0008380;;GO:0009536;;GO:0009570;;GO:0005739;;GO:0009507;;GO:0003690	biological_process;;biological_process;;biological_process;;biological_process;;biological_process;;biological_process;;biological_process;;biological_process;;cellular_component;;cellular_component;;cellular_component;;cellular_component;;molecular_function;;	BP:developmental process;;BP:chloroplast organization;;BP:regulation of transcription, DNA-templated;;BP:embryo development ending in seed dormancy;;BP:DNA-templated transcription, termination;;BP:rRNA transcription from plastid promoter;;BP:transcription from plastid promoter;;BP:RNA splicing;;CC:plastid;;CC:chloroplast stroma;;CC:mitochondrion;;CC:chloroplast;;MF:double-stranded DNA binding;;	K15032	MTERFD	------	------	ENOG410XT49	S:Function unknown	XP_015637874.1	PREDICTED: uncharacterized protein LOC4338743 [Oryza sativa Japonica Group]	sp|Q6AUK6|MTEF4_ORYSJ;;	Transcription termination factor MTERF4, chloroplastic OS=Oryza sativa subsp. japonica OX=39947 GN=Os05g0404000 PE=2 SV=1;;	PF02536.11	mTERF	mTERF
Os01g0915732	------	------	------	------	------	------	------	------	------	BAS75877.1	Os01g0915732, partial [Oryza sativa Japonica Group]	------	------	------	------	------
Os03g0328501	GO:0016021;;GO:0016020	cellular_component;;cellular_component;;	CC:integral component of membrane;;CC:membrane;;	------	------	------	------	ENOG411047G;;ENOG411248W	S:Function unknown;;	BAS84012.1	Os03g0328501 [Oryza sativa Japonica Group]	------	------	PF04862.9	DUF642	Protein of unknown function
Os04g0567800	GO:0006355;;GO:0003677	biological_process;;molecular_function;;	BP:regulation of transcription, DNA-templated;;MF:DNA binding;;	------	------	------	------	ENOG410YH6N;;ENOG410YN7N	S:Function unknown;;	EAY95200.1	hypothetical protein OsI_17020 [Oryza sativa Indica Group]	sp|Q9SXG8|DOF1_ORYSJ;;	Dof zinc finger protein 1 OS=Oryza sativa subsp. japonica OX=39947 GN=DOF1 PE=2 SV=1;;	PF02701.12	zf-Dof	Dof domain, zinc finger
Os01g0973250	------	------	------	K11550	SPBC25, SPC25	------	------	ENOG4111Y5R	S:Function unknown	BAF07459.2	Os01g0973200 [Oryza sativa Japonica Group]	------	------	------	------	------
Os04g0632750	GO:0006468;;GO:0009987;;GO:0006952;;GO:0048544;;GO:0016020;;GO:0016021;;GO:0005886;;GO:0009506;;GO:0004672;;GO:0000166;;GO:0004674;;GO:0005524	biological_process;;biological_process;;biological_process;;biological_process;;cellular_component;;cellular_component;;cellular_component;;cellular_component;;molecular_function;;molecular_function;;molecular_function;;molecular_function;;	BP:protein phosphorylation;;BP:cellular process;;BP:defense response;;BP:recognition of pollen;;CC:membrane;;CC:integral component of membrane;;CC:plasma membrane;;CC:plasmodesma;;MF:protein kinase activity;;MF:nucleotide binding;;MF:protein serine/threonine kinase activity;;MF:ATP binding;;	------	------	------	------	COG0515	T:Signal transduction mechanisms	XP_015635585.1	PREDICTED: receptor-like serine/threonine-protein kinase SD1-8 isoform X1 [Oryza sativa Japonica Group]	sp|O81905|SD18_ARATH;;	Receptor-like serine/threonine-protein kinase SD1-8 OS=Arabidopsis thaliana OX=3702 GN=SD18 PE=1 SV=1;;	------	------	------
Os11g0121600	------	------	------	------	------	------	------	COG0515	T:Signal transduction mechanisms	BAF27459.1	Os11g0121600 [Oryza sativa Japonica Group]	------	------	------	------	------
Os01g0575000	GO:0007029;;GO:0016320;;GO:0048309;;GO:0005737;;GO:0005783;;GO:0016021;;GO:0016020;;GO:0005789;;GO:0016787;;GO:0003924;;GO:0000166;;GO:0005525	biological_process;;biological_process;;biological_process;;cellular_component;;cellular_component;;cellular_component;;cellular_component;;cellular_component;;molecular_function;;molecular_function;;molecular_function;;molecular_function;;	BP:endoplasmic reticulum organization;;BP:endoplasmic reticulum membrane fusion;;BP:endoplasmic reticulum inheritance;;CC:cytoplasm;;CC:endoplasmic reticulum;;CC:integral component of membrane;;CC:membrane;;CC:endoplasmic reticulum membrane;;MF:hydrolase activity;;MF:GTPase activity;;MF:nucleotide binding;;MF:GTP binding;;	------	------	------	------	ENOG410XPVJ	Z:Cytoskeleton	XP_015617808.1	PREDICTED: protein ROOT HAIR DEFECTIVE 3 [Oryza sativa Japonica Group]	sp|Q0JLS6|RHD3_ORYSJ;;	Protein ROOT HAIR DEFECTIVE 3 OS=Oryza sativa subsp. japonica OX=39947 GN=RHD3 PE=2 SV=1;;	PF05879.9;;PF02263.16;;PF13191.3;;PF01926.20	RHD3;;GBP;;AAA_16;;MMR_HSR1	Root hair defective 3 GTP-binding protein;;Guanylate-binding protein, N-terminal domain;;AAA ATPase domain;;50S ribosome-binding GTPase
Os07g0612200	GO:0044444;;GO:0043231;;GO:0005739	cellular_component;;cellular_component;;cellular_component;;	CC:cytoplasmic part;;CC:intracellular membrane-bounded organelle;;CC:mitochondrion;;	------	------	------	------	------	------	BAT02617.1	Os07g0612200 [Oryza sativa Japonica Group]	------	------	------	------	------
Os12g0478400	GO:0006468;;GO:0007166;;GO:0016021;;GO:0005886;;GO:0030247;;GO:0004674;;GO:0005509;;GO:0005524	biological_process;;biological_process;;cellular_component;;cellular_component;;molecular_function;;molecular_function;;molecular_function;;molecular_function;;	BP:protein phosphorylation;;BP:cell surface receptor signaling pathway;;CC:integral component of membrane;;CC:plasma membrane;;MF:polysaccharide binding;;MF:protein serine/threonine kinase activity;;MF:calcium ion binding;;MF:ATP binding;;	------	------	------	------	COG0515	T:Signal transduction mechanisms	BAT17125.1	Os12g0478400 [Oryza sativa Japonica Group]	sp|Q9LMN8|WAK3_ARATH;;	Wall-associated receptor kinase 3 OS=Arabidopsis thaliana OX=3702 GN=WAK3 PE=2 SV=2;;	PF13947.3;;PF07645.12	GUB_WAK_bind;;EGF_CA	Wall-associated receptor kinase galacturonan-binding;;Calcium-binding EGF domain
Os03g0259600	GO:0005515	molecular_function;;	MF:protein binding;;	------	------	------	------	------	------	BAS83348.1	Os03g0259600, partial [Oryza sativa Japonica Group]	------	------	PF00240.20	ubiquitin	Ubiquitin family
Os05g0110800	GO:0009773;;GO:0009535;;GO:0016021;;GO:0005739;;GO:0016730	biological_process;;cellular_component;;cellular_component;;cellular_component;;molecular_function;;	BP:photosynthetic electron transport in photosystem I;;CC:chloroplast thylakoid membrane;;CC:integral component of membrane;;CC:mitochondrion;;MF:oxidoreductase activity, acting on iron-sulfur proteins as donors;;	------	------	------	------	ENOG4111J4U	S:Function unknown	XP_015638721.1	PREDICTED: PGR5-like protein 1A, chloroplastic [Oryza sativa Japonica Group]	------	------	PF14255.3	Cys_rich_CPXG	Cysteine-rich CPXCG
Os07g0494700	------	------	------	------	------	------	------	ENOG410YHZK;;COG2801	S:Function unknown;;	BAT01584.1	Os07g0494700, partial [Oryza sativa Japonica Group]	------	------	------	------	------
Os03g0818050	------	------	------	K03842	ALG1	map00510	N-Glycan biosynthesis	ENOG41107GW	S:Function unknown	BAS87063.1	Os03g0818050, partial [Oryza sativa Japonica Group]	------	------	------	------	------
Os07g0271600	GO:0000460;;GO:0000470;;GO:0030687;;GO:0005730;;GO:0003676	biological_process;;biological_process;;cellular_component;;cellular_component;;molecular_function;;	BP:maturation of 5.8S rRNA;;BP:maturation of LSU-rRNA;;CC:preribosome, large subunit precursor;;CC:nucleolus;;MF:nucleic acid binding;;	K14831	MAK16	------	------	COG5129	Q:Secondary metabolites biosynthesis, transport and catabolism	BAT00942.1	Os07g0271600 [Oryza sativa Japonica Group]	sp|P46435|MAK16_SCHMA;;	Protein MAK16 homolog OS=Schistosoma mansoni OX=6183 GN=MAK16 PE=1 SV=2;;	PF01778.14	Ribosomal_L28e	Ribosomal L28e protein family
Os06g0495632	GO:0016021;;GO:0016020	cellular_component;;cellular_component;;	CC:integral component of membrane;;CC:membrane;;	------	------	------	------	ENOG41119HQ	S:Function unknown	BAS97891.1	Os06g0495632, partial [Oryza sativa Japonica Group]	------	------	------	------	------
Os02g0167200	GO:0009451;;GO:0009536;;GO:0005515	biological_process;;cellular_component;;molecular_function;;	BP:RNA modification;;CC:plastid;;MF:protein binding;;	------	------	------	------	ENOG410Z7Z7	P:Inorganic ion transport and metabolism	XP_015625552.1	PREDICTED: pentatricopeptide repeat-containing protein At4g20770 [Oryza sativa Japonica Group]	sp|Q9SVH0|PP329_ARATH;;	Pentatricopeptide repeat-containing protein At4g20770 OS=Arabidopsis thaliana OX=3702 GN=PCMP-E35 PE=3 SV=2;;	PF13041.3;;PF01535.17;;PF12854.4;;PF13812.3;;PF17177.1	PPR_2;;PPR;;PPR_1;;PPR_3;;PPR_long	PPR repeat family;;PPR repeat;;PPR repeat;;Pentatricopeptide repeat domain;;Pentacotripeptide-repeat region of PROPR
Os05g0414400	GO:0005488;;GO:0003676	molecular_function;;molecular_function;;	MF:binding;;MF:nucleic acid binding;;	------	------	------	------	COG4886;;ENOG4111XVU	S:Function unknown;;	BAS94024.1	Os05g0414400, partial [Oryza sativa Japonica Group]	------	------	PF04937.12	DUF659	Protein of unknown function
Os10g0149200	------	------	------	------	------	------	------	------	------	XP_015613526.1	PREDICTED: proline-rich protein 4 [Oryza sativa Japonica Group]	sp|Q9T0I5|PRP4_ARATH;;	Proline-rich protein 4 OS=Arabidopsis thaliana OX=3702 GN=PRP4 PE=2 SV=1;;	PF01190.14	Pollen_Ole_e_I	Pollen proteins Ole e I like
Os03g0379700	GO:0043531	molecular_function;;	MF:ADP binding;;	------	------	------	------	COG4886;;ENOG41104TU	S:Function unknown;;	BAS84439.1	Os03g0379700 [Oryza sativa Japonica Group]	sp|Q9SX38|DRL4_ARATH;;	Putative disease resistance protein At1g50180 OS=Arabidopsis thaliana OX=3702 GN=At1g50180 PE=3 SV=2;;	------	------	------
Os04g0661200	GO:0016310;;GO:0052746;;GO:0032958;;GO:0005634;;GO:0016301;;GO:0000166;;GO:0016740;;GO:0035299;;GO:0046872;;GO:0005524	biological_process;;biological_process;;biological_process;;cellular_component;;molecular_function;;molecular_function;;molecular_function;;molecular_function;;molecular_function;;molecular_function;;	BP:phosphorylation;;BP:inositol phosphorylation;;BP:inositol phosphate biosynthetic process;;CC:nucleus;;MF:kinase activity;;MF:nucleotide binding;;MF:transferase activity;;MF:inositol pentakisphosphate 2-kinase activity;;MF:metal ion binding;;MF:ATP binding;;	K10572	IPPK	map00562;;map04070	Inositol phosphate metabolism;;Phosphatidylinositol signaling system	ENOG410XSF2	S:Function unknown	XP_015633432.1	PREDICTED: inositol-pentakisphosphate 2-kinase IPK1 [Oryza sativa Japonica Group]	sp|B8AVX5|IPK1_ORYSI;;	Inositol-pentakisphosphate 2-kinase IPK1 OS=Oryza sativa subsp. indica OX=39946 GN=IPK1 PE=3 SV=1;;	PF06090.9	Ins_P5_2-kin	Inositol-pentakisphosphate 2-kinase
Os08g0540900	GO:0006952	biological_process;;	BP:defense response;;	------	------	------	------	ENOG4111C1D	S:Function unknown	XP_015649408.1	PREDICTED: uncharacterized protein LOC4346190 [Oryza sativa Japonica Group]	------	------	------	------	------
Os05g0149500	GO:0006664;;GO:0016020;;GO:0012505;;GO:0046527	biological_process;;cellular_component;;cellular_component;;molecular_function;;	BP:glycolipid metabolic process;;CC:membrane;;CC:endomembrane system;;MF:glucosyltransferase activity;;	K13667	RUMI, KTELC1	map00514	Other types of O-glycan biosynthesis	ENOG410XT5U	S:Function unknown	BAS92286.1	Os05g0149500, partial [Oryza sativa Japonica Group]	sp|G3V9D0|PGLT1_RAT;;	Protein O-glucosyltransferase 1 OS=Rattus norvegicus OX=10116 GN=Poglut1 PE=3 SV=1;;	PF05686.9	Glyco_transf_90	Glycosyl transferase family 90
Os12g0564100	GO:0005634;;GO:0043565;;GO:0003677	cellular_component;;molecular_function;;molecular_function;;	CC:nucleus;;MF:sequence-specific DNA binding;;MF:DNA binding;;	K09422	MYBP	------	------	COG5147	K:Transcription	XP_015618854.1	PREDICTED: transcription factor MYB24 [Oryza sativa Japonica Group]	sp|Q2QZJ8|JAMYB_ORYSJ;;	Transcription factor JAMYB OS=Oryza sativa subsp. japonica OX=39947 GN=JAMYB PE=2 SV=1;;	PF00249.28	Myb_DNA-binding	Myb-like DNA-binding domain
Os01g0708000	GO:0031936;;GO:0016584;;GO:0006334;;GO:0030261;;GO:0006355;;GO:0045910;;GO:0009536;;GO:0000786;;GO:0043229;;GO:0000785;;GO:0044427;;GO:0005694;;GO:0005634;;GO:0042162;;GO:0031492;;GO:0005515;;GO:0003677;;GO:0003690	biological_process;;biological_process;;biological_process;;biological_process;;biological_process;;biological_process;;cellular_component;;cellular_component;;cellular_component;;cellular_component;;cellular_component;;cellular_component;;cellular_component;;molecular_function;;molecular_function;;molecular_function;;molecular_function;;molecular_function;;	BP:negative regulation of chromatin silencing;;BP:nucleosome positioning;;BP:nucleosome assembly;;BP:chromosome condensation;;BP:regulation of transcription, DNA-templated;;BP:negative regulation of DNA recombination;;CC:plastid;;CC:nucleosome;;CC:intracellular organelle;;CC:chromatin;;CC:chromosomal part;;CC:chromosome;;CC:nucleus;;MF:telomeric DNA binding;;MF:nucleosomal DNA binding;;MF:protein…	K09422	MYBP	------	------	ENOG410ZP2I	B:Chromatin structure and dynamics	XP_015622157.1	PREDICTED: single myb histone 4 isoform X2 [Oryza sativa Japonica Group]	sp|Q6WLH4|SMH3_MAIZE;;	Single myb histone 3 OS=Zea mays OX=4577 GN=SMH3 PE=2 SV=1;;	PF00249.28;;PF13921.3;;PF00538.16	Myb_DNA-binding;;Myb_DNA-bind_6;;Linker_histone	Myb-like DNA-binding domain;;Myb-like DNA-binding domain;;linker histone H1 and H5 family
Os02g0504850	GO:0006633;;GO:0055114;;GO:0009507;;GO:0046872;;GO:0045300	biological_process;;biological_process;;cellular_component;;molecular_function;;molecular_function;;	BP:fatty acid biosynthetic process;;BP:oxidation-reduction process;;CC:chloroplast;;MF:metal ion binding;;MF:acyl-[acyl-carrier-protein] desaturase activity;;	K03921	FAB2, SSI2, desA1	map00061;;map01040	Fatty acid biosynthesis;;Biosynthesis of unsaturated fatty acids	ENOG410XPNS;;ENOG41107I5	I:Lipid transport and metabolism;;S:Function unknown	B8AIC3.1;;	;;Flags: Precursor	sp|B8AIC3|STAD3_ORYSI;;	Acyl-[acyl-carrier-protein] desaturase 3, chloroplastic OS=Oryza sativa subsp. indica OX=39946 GN=OsI_07337 PE=3 SV=1;;	------	------	------
Os03g0696000	GO:0009269;;GO:0016021;;GO:0016020;;GO:0005886	biological_process;;cellular_component;;cellular_component;;cellular_component;;	BP:response to desiccation;;CC:integral component of membrane;;CC:membrane;;CC:plasma membrane;;	------	------	------	------	ENOG4112C6K	S:Function unknown	XP_015628009.1	PREDICTED: uncharacterized protein LOC4333805 isoform X1 [Oryza sativa Japonica Group]	------	------	PF03168.10	LEA_2	Late embryogenesis abundant protein
Os04g0573100	GO:0055114;;GO:0050660;;GO:0016614	biological_process;;molecular_function;;molecular_function;;	BP:oxidation-reduction process;;MF:flavin adenine dinucleotide binding;;MF:oxidoreductase activity, acting on CH-OH group of donors;;	K00108	betA, CHDH	map00260	Glycine, serine and threonine metabolism	COG2303	T:Signal transduction mechanisms	XP_015635193.1	PREDICTED: protein HOTHEAD [Oryza sativa Japonica Group]	sp|Q9S746|HTH_ARATH;;	Protein HOTHEAD OS=Arabidopsis thaliana OX=3702 GN=HTH PE=1 SV=1;;	PF00732.16;;PF05199.10;;PF01266.21;;PF13450.3	GMC_oxred_N;;GMC_oxred_C;;DAO;;NAD_binding_8	GMC oxidoreductase;;GMC oxidoreductase;;FAD dependent oxidoreductase;;NA
Os01g0709100	------	------	------	K09422	MYBP	------	------	COG5147	K:Transcription	EAZ13281.1	hypothetical protein OsJ_03206 [Oryza sativa Japonica Group]	------	------	------	------	------
Os03g0138700	GO:0042886;;GO:0006810;;GO:1902600;;GO:0055085;;GO:0035672;;GO:0016021;;GO:0016020;;GO:0005215;;GO:0015333;;GO:0022857;;GO:1904680;;GO:0035673	biological_process;;biological_process;;biological_process;;biological_process;;biological_process;;cellular_component;;cellular_component;;molecular_function;;molecular_function;;molecular_function;;molecular_function;;molecular_function;;	BP:amide transport;;BP:transport;;BP:hydrogen ion transmembrane transport;;BP:transmembrane transport;;BP:oligopeptide transmembrane transport;;CC:integral component of membrane;;CC:membrane;;MF:transporter activity;;MF:peptid;;MF:transmembrane transporter activity;;MF:peptide transmembrane transporter activity;;MF:oligopeptide transmembrane transporter activity;;	------	------	------	------	COG3104	E:Amino acid transport and metabolism	XP_015632886.1	PREDICTED: protein NRT1/ PTR FAMILY 5.2 [Oryza sativa Japonica Group]	sp|Q9FNL7|PTR3_ARATH;;	Protein NRT1/ PTR FAMILY 5.2 OS=Arabidopsis thaliana OX=3702 GN=NPF5.2 PE=2 SV=1;;	PF00854.18	PTR2	POT family
Os01g0724500	GO:0006810;;GO:0055085;;GO:0016020;;GO:0016021;;GO:0005886;;GO:0042626;;GO:0016887;;GO:0005524	biological_process;;biological_process;;cellular_component;;cellular_component;;cellular_component;;molecular_function;;molecular_function;;molecular_function;;	BP:transport;;BP:transmembrane transport;;CC:membrane;;CC:integral component of membrane;;CC:plasma membrane;;MF:ATPase activity, coupled to transmembrane movement of substances;;MF:ATPase activity;;MF:ATP binding;;	------	------	------	------	COG0842;;COG1131	V:Defense mechanisms;;	BAF06025.1	Os01g0724500, partial [Oryza sativa Japonica Group]	sp|Q7FMW4|AB38G_ORYSJ;;	ABC transporter G family member 38 OS=Oryza sativa subsp. japonica OX=39947 GN=ABCG38 PE=3 SV=1;;	PF01061.21;;PF08370.8	ABC2_membrane;;PDR_assoc	ABC-2 type transporter;;Plant PDR ABC transporter associated
Os02g0167000	GO:0006464;;GO:0004077	biological_process;;molecular_function;;	BP:cellular protein modification process;;MF:biotin-[acetyl-CoA-carboxylase] ligase activity;;	K01942	HLCS	map00780	Biotin metabolism	COG0340;;COG2897	H:Coenzyme transport and metabolism;;P:Inorganic ion transport and metabolism	XP_015623302.1	PREDICTED: biotin--protein ligase 2 isoform X2 [Oryza sativa Japonica Group]	sp|Q9SL92|HCS1_ARATH;;	Biotin--protein ligase 1, chloroplastic OS=Arabidopsis thaliana OX=3702 GN=HCS1 PE=1 SV=2;;	PF03099.16;;PF02237.14;;PF16917.2	BPL_LplA_LipB;;BPL_C;;BPL_LplA_LipB_2	Biotin/lipoate A/B protein ligase family;;Biotin protein ligase C terminal domain;;Biotin/lipoate A/B protein ligase family
Os05g0414600	GO:0003676	molecular_function;;	MF:nucleic acid binding;;	------	------	------	------	COG4886;;ENOG4111XVU	S:Function unknown;;	AAT94041.1	unknown protein [Oryza sativa Japonica Group]	------	------	------	------	------
Os03g0638250	GO:0055085;;GO:0008643;;GO:0016021;;GO:0022891;;GO:0022857	biological_process;;biological_process;;cellular_component;;molecular_function;;molecular_function;;	BP:transmembrane transport;;BP:carbohydrate transport;;CC:integral component of membrane;;MF:substrate-specific transmembrane transporter activity;;MF:transmembrane transporter activity;;	------	------	------	------	ENOG410ZVDQ	G:Carbohydrate transport and metabolism	XP_015632063.1	PREDICTED: organic cation/carnitine transporter 7 isoform X1 [Oryza sativa Japonica Group]	sp|Q940M4|OCT7_ARATH;;	Organic cation/carnitine transporter 7 OS=Arabidopsis thaliana OX=3702 GN=OCT7 PE=2 SV=1;;	------	------	------
Os11g0209550	------	------	------	------	------	------	------	ENOG41117I0;;ENOG410ZC2N;;ENOG4111DY1;;ENOG410XR0Z;;ENOG410Z53X	U:Intracellular trafficking, secretion, and vesicular transport;;S:Function unknown;;S:Function unknown;;S:Function unknown;;S:Function unknown	BAH95154.1	Os11g0209500 [Oryza sativa Japonica Group]	sp|Q56YH2|FBD41_ARATH;;	FBD-associated F-box protein At5g18780 OS=Arabidopsis thaliana OX=3702 GN=At5g18780 PE=2 SV=2;;	------	------	------
Os04g0316800	------	------	------	------	------	------	------	ENOG41107GY;;ENOG410Y5S3;;ENOG4110610;;ENOG4110730	T:Signal transduction mechanisms;;S:Function unknown;;S:Function unknown;;S:Function unknown	BAS88551.1	Os04g0316800 [Oryza sativa Japonica Group]	------	------	PF03478.15	DUF295	Protein of unknown function
Os01g0289950	GO:0016747	molecular_function;;	MF:transferase activity, transferring acyl groups other than amino-acyl groups;;	------	------	------	------	ENOG411073P;;ENOG410YADF	S:Function unknown;;	BAS71649.1	Os01g0289900 [Oryza sativa Japonica Group]	sp|Q9ZWR8|ANTA_GENTR;;	Anthocyanin 5-aromatic acyltransferase OS=Gentiana triflora OX=55190 PE=1 SV=1;;	------	------	------
Os10g0464400	GO:0016310;;GO:0009398;;GO:0009231;;GO:0016787;;GO:0000287;;GO:0008531;;GO:0003919	biological_process;;biological_process;;biological_process;;molecular_function;;molecular_function;;molecular_function;;molecular_function;;	BP:phosphorylation;;BP:FMN biosynthetic process;;BP:riboflavin biosynthetic process;;MF:hydrolase activity;;MF:magnesium ion binding;;MF:riboflavin kinase activity;;MF:FMN adenylyltransferase activity;;	K20884	FHY	map00740	Riboflavin metabolism	COG0637;;COG0196	S:Function unknown;;H:Coenzyme transport and metabolism	XP_015614857.1	PREDICTED: bifunctional riboflavin kinase/FMN phosphatase isoform X1 [Oryza sativa Japonica Group]	sp|Q84MD8|FHYRK_ARATH;;	Bifunctional riboflavin kinase/FMN phosphatase OS=Arabidopsis thaliana OX=3702 GN=FHY PE=1 SV=1;;	PF01687.14;;PF13419.3;;PF00702.23;;PF12710.4;;PF13242.3	Flavokinase;;HAD_2;;Hydrolase;;HAD;;Hydrolase_like	Riboflavin kinase;;Haloacid dehalogenase-like hydrolase;;haloacid dehalogenase-like hydrolase;;haloacid dehalogenase-like hydrolase;;HAD-hyrolase-like
Os01g0811400	GO:0006486;;GO:0005794;;GO:0005739;;GO:0016757	biological_process;;cellular_component;;cellular_component;;molecular_function;;	BP:protein glycosylation;;CC:Golgi apparatus;;CC:mitochondrion;;MF:transferase activity, transferring glycosyl groups;;	------	------	------	------	ENOG410XTFH	S:Function unknown	EAZ13904.1	hypothetical protein OsJ_03829 [Oryza sativa Japonica Group]	sp|Q6DBG8|ARAD1_ARATH;;	Probable arabinosyltransferase ARAD1 OS=Arabidopsis thaliana OX=3702 GN=ARAD1 PE=1 SV=1;;	PF03016.12	Exostosin	Exostosin family
Os11g0555300	GO:0043531	molecular_function;;	MF:ADP binding;;	------	------	------	------	COG4886	T:Signal transduction mechanisms	BAT14442.1	Os11g0555300 [Oryza sativa Japonica Group]	sp|Q9LRR4|R13L1_ARATH;;	Putative disease resistance RPP13-like protein 1 OS=Arabidopsis thaliana OX=3702 GN=RPPL1 PE=3 SV=1;;	PF00931.19;;PF05729.9;;PF13191.3	NB-ARC;;NACHT;;AAA_16	NB-ARC domain;;NACHT domain;;AAA ATPase domain
Os11g0573200	GO:0008270;;GO:0003676	molecular_function;;molecular_function;;	MF:zinc ion binding;;MF:nucleic acid binding;;	------	------	------	------	COG5082;;ENOG410Z1PC	O:Posttranslational modification, protein turnover, chaperones;;S:Function unknown	XP_015615136.1	PREDICTED: zinc finger CCHC domain-containing protein 7 isoform X1 [Oryza sativa Japonica Group]	sp|Q04832|HEXP_LEIMA;;	DNA-binding protein HEXBP OS=Leishmania major OX=5664 GN=HEXBP PE=4 SV=1;;	PF00098.20	zf-CCHC	Zinc knuckle
Os08g0526150	GO:0005975;;GO:0016021;;GO:0050662;;GO:0016857	biological_process;;cellular_component;;molecular_function;;molecular_function;;	BP:carbohydrate metabolic process;;CC:integral component of membrane;;MF:coenzyme binding;;MF:racemase and epimerase activity, acting on carbohydrates and derivatives;;	K08679	E5.1.3.6	map00520	Amino sugar and nucleotide sugar metabolism	COG1087;;COG0451	M:Cell wall/membrane/envelope biogenesis;;	XP_015648495.1	PREDICTED: UDP-glucuronate 4-epimerase 6 [Oryza sativa Japonica Group]	sp|Q9LIS3|GAE6_ARATH;;	UDP-glucuronate 4-epimerase 6 OS=Arabidopsis thaliana OX=3702 GN=GAE6 PE=1 SV=1;;	------	------	------
Os03g0347750	------	------	------	------	------	------	------	ENOG410YDWU	S:Function unknown	XP_015629090.1	PREDICTED: BTB/POZ domain-containing protein At1g03010 isoform X1 [Oryza sativa Japonica Group]	sp|Q9SA69|Y1301_ARATH;;	BTB/POZ domain-containing protein At1g03010 OS=Arabidopsis thaliana OX=3702 GN=At1g03010 PE=2 SV=1;;	------	------	------
Os06g0524900	GO:0043531	molecular_function;;	MF:ADP binding;;	------	------	------	------	COG4886;;COG1472	S:Function unknown;;	EAZ37191.1	hypothetical protein OsJ_21532 [Oryza sativa Japonica Group]	sp|Q9STE7|R13L3_ARATH;;	Putative disease resistance RPP13-like protein 3 OS=Arabidopsis thaliana OX=3702 GN=RPP13L3 PE=3 SV=1;;	PF00931.19;;PF13401.3;;PF13173.3;;PF13191.3	NB-ARC;;AAA_22;;AAA_14;;AAA_16	NB-ARC domain;;AAA domain;;AAA domain;;AAA ATPase domain
Os07g0267400	GO:0006508;;GO:0008234	biological_process;;molecular_function;;	BP:proteolysis;;MF:cysteine-type peptidase activity;;	------	------	------	------	COG1310;;ENOG410Z2X5	S:Function unknown;;	BAT00925.1	Os07g0267400, partial [Oryza sativa Japonica Group]	------	------	PF02902.16;;PF03004.11	Peptidase_C48;;Transposase_24	Ulp1 protease family, C-terminal catalytic domain;;Plant transposase
Os12g0532600	------	------	------	------	------	------	------	------	------	BAF29941.1	Os12g0532600 [Oryza sativa Japonica Group]	------	------	------	------	------
Os06g0154500	GO:1902065;;GO:0016310;;GO:0050826;;GO:0010120;;GO:0048481;;GO:0009651;;GO:0035556;;GO:0009723;;GO:0051301;;GO:0009555;;GO:0009738;;GO:0000165;;GO:0009864;;GO:0010183;;GO:0010468;;GO:0006468;;GO:0006952;;GO:0010229;;GO:0010224;;GO:0010150;;GO:0042542;;GO:0080136;;GO:0009620;;GO:0048364;;GO:0005737;;GO:0005634;;GO:0009574;;GO:0009524;;GO:0005802;;GO:0005622;;GO:0004674;;GO:0016740;;GO:0004672;;GO:…	biological_process;;biological_process;;biological_process;;biological_process;;biological_process;;biological_process;;biological_process;;biological_process;;biological_process;;biological_process;;biological_process;;biological_process;;biological_process;;biological_process;;biological_process;;biological_process;;biological_process;;biological_process;;biological_process;;biological_process;…	BP:response to L-glutamate;;BP:phosphorylation;;BP:response to freezing;;BP:camalexin biosynthetic process;;BP:plant ovule development;;BP:response to salt stress;;BP:intracellular signal transduction;;BP:response to ethylene;;BP:cell division;;BP:pollen development;;BP:abscisic acid-activated signaling pathway;;BP:MAPK cascade;;BP:induced systemic resistance, jasmonic acid mediated signaling pat…	K14512	MPK6	map04016;;map04075	MAPK signaling pathway - plant;;Plant hormone signal transduction	ENOG410XNY0	S:Function unknown	XP_015643193.1	PREDICTED: mitogen-activated protein kinase 1 [Oryza sativa Japonica Group]	sp|Q84UI5|MPK1_ORYSJ;;	Mitogen-activated protein kinase 1 OS=Oryza sativa subsp. japonica OX=39947 GN=MPK1 PE=1 SV=1;;	PF00069.22;;PF07714.14;;PF06293.11;;PF14531.3	Pkinase;;Pkinase_Tyr;;Kdo;;Kinase-like	Protein kinase domain;;Protein tyrosine kinase;;Lipopolysaccharide kinase;;Kinase-like
Os05g0558800	GO:0009753;;GO:0009867;;GO:0045892;;GO:0007165;;GO:1901371;;GO:0005634	biological_process;;biological_process;;biological_process;;biological_process;;biological_process;;cellular_component;;	BP:response to jasmonic acid;;BP:jasmonic acid mediated signaling pathway;;BP:negative regulation of transcription, DNA-templated;;BP:signal transduction;;BP:regulation of leaf morphogenesis;;CC:nucleus;;	------	------	------	------	ENOG411297C	S:Function unknown	XP_015639926.1	PREDICTED: ninja-family protein Os05g0558800 [Oryza sativa Japonica Group]	sp|Q6AT41|NNJA4_ORYSJ;;	Protein NINJA homolog 1 OS=Oryza sativa subsp. japonica OX=39947 GN=NINJA1 PE=1 SV=1;;	PF07897.8;;PF16135.2	EAR;;Jas	Ethylene-responsive binding factor-associated repression;;TPL-binding domain in jasmonate signalling
Os01g0252150	GO:0006468;;GO:0004674;;GO:0005524	biological_process;;molecular_function;;molecular_function;;	BP:protein phosphorylation;;MF:protein serine/threonine kinase activity;;MF:ATP binding;;	K00924;K03083	E2.7.1.-;GSK3B	map05167;;map05165;;map05163;;map05225;;map04934;;map05226	Kaposi sarcoma-associated herpesvirus infection;;Human papillomavirus infection;;Human cytomegalovirus infection;;Hepatocellular carcinoma;;Cushing syndrome;;Gastric cancer	COG0515	T:Signal transduction mechanisms	XP_006643997.1	PREDICTED: shaggy-related protein kinase alpha [Oryza brachyantha]	sp|P43288|KSG1_ARATH;;	Shaggy-related protein kinase alpha OS=Arabidopsis thaliana OX=3702 GN=ASK1 PE=1 SV=3;;	------	------	------
Os03g0136200	GO:0016126;;GO:0006629;;GO:0006694;;GO:0032259;;GO:0008202;;GO:0005737;;GO:0016021;;GO:0016020;;GO:0008757;;GO:0016740;;GO:0030797;;GO:0008168	biological_process;;biological_process;;biological_process;;biological_process;;biological_process;;cellular_component;;cellular_component;;cellular_component;;molecular_function;;molecular_function;;molecular_function;;molecular_function;;	BP:sterol biosynthetic process;;BP:lipid metabolic process;;BP:steroid biosynthetic process;;BP:methylation;;BP:steroid metabolic process;;CC:cytoplasm;;CC:integral component of membrane;;CC:membrane;;MF:S-adenosylmethionine-dependent methyltransferase activity;;MF:transferase activity;;MF:24-methylenesterol C-methyltransferase activity;;MF:methyltransferase activity;;	K08242	E2.1.1.143	map00100	Steroid biosynthesis	ENOG410XP5G	K:Transcription	XP_015630743.1	PREDICTED: 24-methylenesterol C-methyltransferase 2 [Oryza sativa Japonica Group]	sp|O82427|SMT2_ORYSJ;;	24-methylenesterol C-methyltransferase 2 OS=Oryza sativa subsp. japonica OX=39947 GN=Smt2-1 PE=2 SV=2;;	PF08241.9;;PF08498.7;;PF13649.3;;PF13847.3;;PF02353.17;;PF13489.3;;PF01209.15;;PF08242.9;;PF08003.8	Methyltransf_11;;Sterol_MT_C;;Methyltransf_25;;Methyltransf_31;;CMAS;;Methyltransf_23;;Ubie_methyltran;;Methyltransf_12;;Methyltransf_9	Methyltransferase domain;;Sterol methyltransferase C-terminal;;Methyltransferase domain;;Methyltransferase domain;;Mycolic acid cyclopropane synthetase;;Methyltransferase domain;;ubiE/COQ5 methyltransferase family;;Methyltransferase domain;;Protein of unknown function
Os08g0120900	------	------	------	------	------	------	------	ENOG411199N;;ENOG41112Z1;;ENOG41106ZY	S:Function unknown;;	XP_015649707.1	PREDICTED: UPF0481 protein At3g47200 [Oryza sativa Japonica Group]	sp|P0C897|Y3264_ARATH;;	Putative UPF0481 protein At3g02645 OS=Arabidopsis thaliana OX=3702 GN=At3g02645 PE=3 SV=1;;	PF03140.12	DUF247	Plant protein of unknown function
Os10g0416200	GO:0006633;;GO:0016021;;GO:0016020;;GO:0005739;;GO:0003824;;GO:0016740;;GO:0016746;;GO:0016747	biological_process;;cellular_component;;cellular_component;;cellular_component;;molecular_function;;molecular_function;;molecular_function;;molecular_function;;	BP:fatty acid biosynthetic process;;CC:integral component of membrane;;CC:membrane;;CC:mitochondrion;;MF:catalytic activity;;MF:transferase activity;;MF:transferase activity, transferring acyl groups;;MF:transferase activity, transferring acyl groups other than amino-acyl groups;;	K15397	KCS	map00062	Fatty acid elongation	ENOG41107XX;;COG3424	Q:Secondary metabolites biosynthesis, transport and catabolism;;	XP_015614625.1	PREDICTED: 3-ketoacyl-CoA synthase 20 [Oryza sativa Japonica Group]	sp|Q9FG87|KCS20_ARATH;;	3-ketoacyl-CoA synthase 20 OS=Arabidopsis thaliana OX=3702 GN=KCS20 PE=2 SV=1;;	PF08392.9;;PF08541.7;;PF02797.12;;PF00195.16	FAE1_CUT1_RppA;;ACP_syn_III_C;;Chal_sti_synt_C;;Chal_sti_synt_N	FAE1/Type III polyketide synthase-like protein;;3-Oxoacyl-[acyl-carrier-protein;;Chalcone and stilbene synthases, C-terminal domain;;Chalcone and stilbene synthases, N-terminal domain
Os05g0152266	GO:0016021;;GO:0016020	cellular_component;;cellular_component;;	CC:integral component of membrane;;CC:membrane;;	------	------	------	------	------	------	BAS92323.1	Os05g0152266 [Oryza sativa Japonica Group]	------	------	------	------	------
Os07g0437000	GO:0055114;;GO:0016021;;GO:0004497;;GO:0050660;;GO:0004499;;GO:0050661;;GO:0016491	biological_process;;cellular_component;;molecular_function;;molecular_function;;molecular_function;;molecular_function;;molecular_function;;	BP:oxidation-reduction process;;CC:integral component of membrane;;MF:monooxygenase activity;;MF:flavin adenine dinucleotide binding;;MF:N,N-dimethylaniline monooxygenase activity;;MF:NADP binding;;MF:oxidoreductase activity;;	K11816	YUCCA	map00380	Tryptophan metabolism	COG2072	J:Translation, ribosomal structure and biogenesis	BAC80117.1	putative dimethylaniline monooxygenase [Oryza sativa Japonica Group]	sp|Q9LKC0|YUC5_ARATH;;	Probable indole-3-pyruvate monooxygenase YUCCA5 OS=Arabidopsis thaliana OX=3702 GN=YUC5 PE=2 SV=1;;	PF13738.3;;PF00743.16;;PF13434.3;;PF07992.11;;PF01266.21;;PF13450.3;;PF01494.16	Pyr_redox_3;;FMO-like;;K_oxygenase;;Pyr_redox_2;;DAO;;NAD_binding_8;;FAD_binding_3	Pyridine nucleotide-disulphide oxidoreductase;;Flavin-binding monooxygenase-like;;L-lysine 6-monooxygenase;;Pyridine nucleotide-disulphide oxidoreductase;;FAD dependent oxidoreductase;;NA;;FAD binding domain
Os01g0949700	GO:0009407;;GO:0006749;;GO:0005737;;GO:0004364;;GO:0016740;;GO:0005515	biological_process;;biological_process;;cellular_component;;molecular_function;;molecular_function;;molecular_function;;	BP:toxin catabolic process;;BP:glutathione metabolic process;;CC:cytoplasm;;MF:glutathione transferase activity;;MF:transferase activity;;MF:protein binding;;	K00799	GST, gst	map00480;;map05225	Glutathione metabolism;;Hepatocellular carcinoma	ENOG410XSIX;;ENOG410XSIX;;ENOG410XSIX	D:Cell cycle control, cell division, chromosome partitioning;;T:Signal transduction mechanisms;;Z:Cytoskeleton	XP_015621663.1	PREDICTED: probable glutathione S-transferase [Oryza sativa Japonica Group]	sp|Q9SR36|GSTU8_ARATH;;	Glutathione S-transferase U8 OS=Arabidopsis thaliana OX=3702 GN=GSTU8 PE=2 SV=1;;	PF13417.3;;PF02798.17;;PF13409.3;;PF00043.22;;PF13410.3	GST_N_3;;GST_N;;GST_N_2;;GST_C;;GST_C_2	Glutathione S-transferase, N-terminal domain;;Glutathione S-transferase, N-terminal domain;;Glutathione S-transferase, N-terminal domain;;Glutathione S-transferase, C-terminal domain;;Glutathione S-transferase, C-terminal domain
Os04g0516800	GO:0016021;;GO:0009536	cellular_component;;cellular_component;;	CC:integral component of membrane;;CC:plastid;;	------	------	------	------	ENOG41103MH	S:Function unknown	XP_015635097.1	PREDICTED: uncharacterized protein LOC4336405 [Oryza sativa Japonica Group]	------	------	------	------	------
Os03g0762400	GO:0050896;;GO:0009987;;GO:0098869;;GO:0042744;;GO:0008152;;GO:0006979;;GO:0055114;;GO:0005576;;GO:0016491;;GO:0020037;;GO:0004601;;GO:0005488;;GO:0046872	biological_process;;biological_process;;biological_process;;biological_process;;biological_process;;biological_process;;biological_process;;cellular_component;;molecular_function;;molecular_function;;molecular_function;;molecular_function;;molecular_function;;	BP:response to stimulus;;BP:cellular process;;BP:cellular oxidant detoxification;;BP:hydrogen peroxide catabolic process;;BP:metabolic process;;BP:response to oxidative stress;;BP:oxidation-reduction process;;CC:extracellular region;;MF:oxidoreductase activity;;MF:heme binding;;MF:peroxidase activity;;MF:binding;;MF:metal ion binding;;	K00430	E1.11.1.7	map00940	Phenylpropanoid biosynthesis	ENOG4111FDS	G:Carbohydrate transport and metabolism	XP_015628314.1	PREDICTED: peroxidase 35 [Oryza sativa Japonica Group]	sp|Q96510|PER35_ARATH;;	Peroxidase 35 OS=Arabidopsis thaliana OX=3702 GN=PER35 PE=1 SV=1;;	PF00141.20	peroxidase	Peroxidase
Os10g0412800	------	------	------	------	------	------	------	------	------	BAT10828.1	Os10g0412800, partial [Oryza sativa Japonica Group]	------	------	------	------	------
Os04g0412200	GO:0022900;;GO:0055114;;GO:0009536;;GO:0009507;;GO:0051536;;GO:0051537;;GO:0046872;;GO:0009055	biological_process;;biological_process;;cellular_component;;cellular_component;;molecular_function;;molecular_function;;molecular_function;;molecular_function;;	BP:electron transport chain;;BP:oxidation-reduction process;;CC:plastid;;CC:chloroplast;;MF:iron-sulfur cluster binding;;MF:2 iron, 2 sulfur cluster binding;;MF:metal ion binding;;MF:electron carrier activity;;	K02639	petF	map00195	Photosynthesis	COG0633;;ENOG4112D0W	C:Energy production and conversion;;S:Function unknown	XP_015634303.1	PREDICTED: ferredoxin-1 [Oryza sativa Japonica Group]	sp|P27320|FER_SYNY3;;	Ferredoxin-1 OS=Synechocystis sp.;;	PF00111.24	Fer2	2Fe-2S iron-sulfur cluster binding domain
Os12g0410050	------	------	------	------	------	------	------	------	------	EEE53097.1	hypothetical protein OsJ_35864 [Oryza sativa Japonica Group]	------	------	------	------	------
Os08g0198300	GO:0005515	molecular_function;;	MF:protein binding;;	K10523	SPOP	------	------	ENOG410XQV8	S:Function unknown	BAT04235.1	Os08g0198300, partial [Oryza sativa Japonica Group]	sp|Q9M8J9|BPM2_ARATH;;	BTB/POZ and MATH domain-containing protein 2 OS=Arabidopsis thaliana OX=3702 GN=BPM2 PE=1 SV=1;;	PF00651.28	BTB	BTB/POZ domain
Os03g0810900	GO:0006629;;GO:0016042;;GO:0008152;;GO:0016020;;GO:0016787;;GO:0004806	biological_process;;biological_process;;biological_process;;cellular_component;;molecular_function;;molecular_function;;	BP:lipid metabolic process;;BP:lipid catabolic process;;BP:metabolic process;;CC:membrane;;MF:hydrolase activity;;MF:triglyceride lipase activity;;	K14674	TGL4	map00100;;map00561;;map00564;;map00565;;map00590;;map00591;;map00592	Steroid biosynthesis;;Glycerolipid metabolism;;Glycerophospholipid metabolism;;Ether lipid metabolism;;Arachidonic acid metabolism;;Linoleic acid metabolism;;alpha-Linolenic acid metabolism	COG1752	S:Function unknown	XP_015631080.1	PREDICTED: triacylglycerol lipase SDP1 [Oryza sativa Japonica Group]	sp|Q9LZA6|SDP1_ARATH;;	Triacylglycerol lipase SDP1 OS=Arabidopsis thaliana OX=3702 GN=SDP1 PE=1 SV=1;;	PF11815.5;;PF01734.19	DUF3336;;Patatin	Domain of unknown function;;Patatin-like phospholipase
Os02g0308400	GO:0009834;;GO:0016021;;GO:0016020;;GO:0005886	biological_process;;cellular_component;;cellular_component;;cellular_component;;	BP:plant-type secondary cell wall biogenesis;;CC:integral component of membrane;;CC:membrane;;CC:plasma membrane;;	------	------	------	------	ENOG41104RR;;ENOG410YJJE	M:Cell wall/membrane/envelope biogenesis;;	XP_015624844.1	PREDICTED: fasciclin-like arabinogalactan protein 6 [Oryza sativa Japonica Group]	sp|Q9SIL7|FLA6_ARATH;;	Fasciclin-like arabinogalactan protein 6 OS=Arabidopsis thaliana OX=3702 GN=FLA6 PE=2 SV=2;;	PF02469.19	Fasciclin	Fasciclin domain
Os03g0856500	GO:0044238;;GO:0045900;;GO:0009536;;GO:0005840;;GO:0009534;;GO:0009570;;GO:0022627;;GO:0043022;;GO:0043024	biological_process;;biological_process;;cellular_component;;cellular_component;;cellular_component;;cellular_component;;cellular_component;;molecular_function;;molecular_function;;	BP:primary metabolic process;;BP:negative regulation of translational elongation;;CC:plastid;;CC:ribosome;;CC:chloroplast thylakoid;;CC:chloroplast stroma;;CC:cytosolic small ribosomal subunit;;MF:ribosome binding;;MF:ribosomal small subunit binding;;	------	------	------	------	COG1544	J:Translation, ribosomal structure and biogenesis	XP_015630981.1	PREDICTED: ribosome-binding factor PSRP1, chloroplastic [Oryza sativa Japonica Group]	sp|P19954|PRSP1_SPIOL;;	Ribosome-binding factor PSRP1, chloroplastic OS=Spinacia oleracea OX=3562 GN=PSRP1 PE=1 SV=2;;	PF16321.2;;PF02482.16	Ribosom_S30AE_C;;Ribosomal_S30AE	Sigma 54 modulation/S30EA ribosomal protein C terminus;;Sigma 54 modulation protein / S30EA ribosomal protein
Os10g0530750	GO:0006749;;GO:0009407;;GO:0005737;;GO:0004364	biological_process;;biological_process;;cellular_component;;molecular_function;;	BP:glutathione metabolic process;;BP:toxin catabolic process;;CC:cytoplasm;;MF:glutathione transferase activity;;	K00799	GST, gst	map05225;;map00480	Hepatocellular carcinoma;;Glutathione metabolism	ENOG410XSIX	O:Posttranslational modification, protein turnover, chaperones	XP_015614527.1	PREDICTED: probable glutathione S-transferase GSTU6 [Oryza sativa Japonica Group]	sp|Q06398|GSTU6_ORYSJ;;	Probable glutathione S-transferase GSTU6 OS=Oryza sativa subsp. japonica OX=39947 GN=GSTU6 PE=2 SV=2;;	------	------	------
Os11g0180200	GO:0016311;;GO:0035335;;GO:0006470;;GO:0004725;;GO:0016791	biological_process;;biological_process;;biological_process;;molecular_function;;molecular_function;;	BP:dephosphorylation;;BP:peptidyl-tyrosine dephosphorylation;;BP:protein dephosphorylation;;MF:protein tyrosine phosphatase activity;;MF:phosphatase activity;;	K18038	PTPN9, MEG2	------	------	COG5599	T:Signal transduction mechanisms	BAF27738.2	Os11g0180200 [Oryza sativa Japonica Group]	sp|O82656|PTP1_ARATH;;	Protein-tyrosine-phosphatase PTP1 OS=Arabidopsis thaliana OX=3702 GN=PTP1 PE=1 SV=1;;	PF00102.24	Y_phosphatase	Protein-tyrosine phosphatase
Os09g0460700	GO:0008152;;GO:0016787	biological_process;;molecular_function;;	BP:metabolic process;;MF:hydrolase activity;;	------	------	------	------	COG0657	I:Lipid transport and metabolism	XP_015612529.1	PREDICTED: tuliposide A-converting enzyme b1, amyloplastic [Oryza sativa Japonica Group]	sp|R4X244|TCAB1_TULGE;;	Tuliposide A-converting enzyme b1, amyloplastic OS=Tulipa gesneriana OX=13306 GN=TCEA-B1 PE=1 SV=1;;	PF07859.10;;PF00135.25;;PF10340.6;;PF12146.5	Abhydrolase_3;;COesterase;;DUF2424;;Hydrolase_4	alpha/beta hydrolase fold;;Carboxylesterase family;;Protein of unknown function;;Serine aminopeptidase, S33
Os07g0117000	GO:0043531	molecular_function;;	MF:ADP binding;;	------	------	------	------	ENOG41108UM;;COG4886	S:Function unknown;;	BAC83098.1	unknown protein [Oryza sativa Japonica Group]	sp|Q7XA40|RGA3_SOLBU;;	Putative disease resistance protein RGA3 OS=Solanum bulbocastanum OX=147425 GN=RGA3 PE=2 SV=2;;	PF00931.19	NB-ARC	NB-ARC domain
ENSRNA049473235	------	------	------	------	------	------	------	------	------	------	------	------	------	------	------	------
Os03g0558400	------	------	------	------	------	------	------	------	------	BAH92221.1	Os03g0558600, partial [Oryza sativa Japonica Group]	------	------	------	------	------
Os04g0452100	GO:0009785;;GO:0009882	biological_process;;molecular_function;;	BP:blue light signaling pathway;;MF:blue light photoreceptor activity;;	K12118	CRY1	map04712	Circadian rhythm - plant	COG0415	S:Function unknown	XP_015636604.1	PREDICTED: cryptochrome-1 isoform X1 [Oryza sativa Japonica Group]	sp|Q43125|CRY1_ARATH;;	Cryptochrome-1 OS=Arabidopsis thaliana OX=3702 GN=CRY1 PE=1 SV=2;;	PF03441.11;;PF12546.5;;PF00875.15	FAD_binding_7;;Cryptochrome_C;;DNA_photolyase	FAD binding domain of DNA photolyase;;Blue/Ultraviolet sensing protein C terminal;;DNA photolyase
Os01g0969000	GO:0016021;;GO:0016020;;GO:0009507	cellular_component;;cellular_component;;cellular_component;;	CC:integral component of membrane;;CC:membrane;;CC:chloroplast;;	------	------	------	------	ENOG410Z6YY	S:Function unknown	XP_015629081.1	PREDICTED: uncharacterized protein LOC4323834 [Oryza sativa Japonica Group]	------	------	------	------	------
Os12g0286600	------	------	------	------	------	------	------	COG1073	Q:Secondary metabolites biosynthesis, transport and catabolism	XP_015620614.1	PREDICTED: alpha/beta hydrolase domain-containing protein 17B isoform X1 [Oryza sativa Japonica Group]	sp|Q7ZVZ7|AB17C_DANRE;;	Alpha/beta hydrolase domain-containing protein 17C OS=Danio rerio OX=7955 GN=abhd17c PE=2 SV=1;;	PF12146.5;;PF00561.17;;PF00326.18;;PF12697.4;;PF01738.15;;PF03959.10	Hydrolase_4;;Abhydrolase_1;;Peptidase_S9;;Abhydrolase_6;;DLH;;FSH1	Serine aminopeptidase, S33;;alpha/beta hydrolase fold;;Prolyl oligopeptidase family;;Alpha/beta hydrolase family;;Dienelactone hydrolase family;;Serine hydrolase
Os08g0207600	GO:0000028;;GO:0005829;;GO:0005739;;GO:0005622;;GO:0097177;;GO:0000166;;GO:0003723;;GO:0019843;;GO:0043024;;GO:0005525	biological_process;;cellular_component;;cellular_component;;cellular_component;;molecular_function;;molecular_function;;molecular_function;;molecular_function;;molecular_function;;molecular_function;;	BP:ribosomal small subunit assembly;;CC:cytosol;;CC:mitochondrion;;CC:intracellular;;MF:mitochondrial ribosome binding;;MF:nucleotide binding;;MF:RNA binding;;MF:rRNA binding;;MF:ribosomal small subunit binding;;MF:GTP binding;;	------	------	------	------	COG1159	S:Function unknown	XP_015650401.1	PREDICTED: GTP-binding protein ERG [Oryza sativa Japonica Group]	sp|O82653|ERG_ARATH;;	GTP-binding protein ERG OS=Arabidopsis thaliana OX=3702 GN=ERG PE=1 SV=2;;	PF01926.20;;PF07650.14;;PF00009.24;;PF03193.13;;PF02421.15;;PF00350.20	MMR_HSR1;;KH_2;;GTP_EFTU;;DUF258;;FeoB_N;;Dynamin_N	50S ribosome-binding GTPase;;KH domain;;Elongation factor Tu GTP binding domain;;Protein of unknown function, DUF258;;Ferrous iron transport protein B;;Dynamin family
Os02g0728300	GO:0046513;;GO:0005783;;GO:0016021;;GO:0016020;;GO:0005789;;GO:0050291	biological_process;;cellular_component;;cellular_component;;cellular_component;;cellular_component;;molecular_function;;	BP:ceramide biosynthetic process;;CC:endoplasmic reticulum;;CC:integral component of membrane;;CC:membrane;;CC:endoplasmic reticulum membrane;;MF:sphingosine N-acyltransferase activity;;	------	------	------	------	COG5058	U:Intracellular trafficking, secretion, and vesicular transport	BAS80718.1	Os02g0728300, partial [Oryza sativa Japonica Group]	sp|Q6YWS8|ASCL2_ORYSJ;;	ASC1-like protein 2 OS=Oryza sativa subsp. japonica OX=39947 GN=Os02g0728300 PE=3 SV=2;;	PF03798.13	TRAM_LAG1_CLN8	TLC domain
Os02g0471100	------	------	------	------	------	------	------	COG0537;;COG0537	F:Nucleotide transport and metabolism;;G:Carbohydrate transport and metabolism	EAZ23000.1	hypothetical protein OsJ_06695 [Oryza sativa Japonica Group]	------	------	------	------	------
Os05g0520200	GO:0005829;;GO:0004045	cellular_component;;molecular_function;;	CC:cytosol;;MF:aminoacyl-tRNA hydrolase activity;;	K04794	PTH2	------	------	COG1990;;ENOG410Y9KR	S:Function unknown;;	XP_015639426.1	PREDICTED: probable peptidyl-tRNA hydrolase 2 [Oryza sativa Japonica Group]	sp|O97067|PTH2_DROME;;	Probable peptidyl-tRNA hydrolase 2 OS=Drosophila melanogaster OX=7227 GN=CG1307 PE=2 SV=2;;	PF01981.13	PTH2	Peptidyl-tRNA hydrolase PTH2
Os09g0547000	GO:0009733;;GO:0009734;;GO:0046620;;GO:0009926;;GO:0005739;;GO:0005516	biological_process;;biological_process;;biological_process;;biological_process;;cellular_component;;molecular_function;;	BP:response to auxin;;BP:auxin-activated signaling pathway;;BP:regulation of organ growth;;BP:auxin polar transport;;CC:mitochondrion;;MF:calmodulin binding;;	------	------	------	------	ENOG410YS77	S:Function unknown	EEE70157.1	hypothetical protein OsJ_30220 [Oryza sativa Japonica Group]	sp|B7F8P5|SAU39_ORYSJ;;	Auxin-responsive protein SAUR36 OS=Oryza sativa subsp. japonica OX=39947 GN=SAUR39 PE=2 SV=1;;	PF02519.11	Auxin_inducible	Auxin responsive protein
Os02g0589500	------	------	------	------	------	------	------	------	------	BAS79494.1	Os02g0589600, partial [Oryza sativa Japonica Group]	------	------	------	------	------
Os03g0212800	GO:0005975;;GO:1901657;;GO:0008152;;GO:0005576;;GO:0016787;;GO:0080079;;GO:0080083;;GO:0016798;;GO:0008422;;GO:0102483;;GO:0004565;;GO:0033907;;GO:0004553;;GO:0042973	biological_process;;biological_process;;biological_process;;cellular_component;;molecular_function;;molecular_function;;molecular_function;;molecular_function;;molecular_function;;molecular_function;;molecular_function;;molecular_function;;molecular_function;;molecular_function;;	BP:carbohydrate metabolic process;;BP:glycosyl compound metabolic process;;BP:metabolic process;;CC:extracellular region;;MF:hydrolase activity;;MF:cellobiose glucosidase activity;;MF:beta-gentiobiose beta-glucosidase activity;;MF:hydrolase activity, acting on glycosyl bonds;;MF:beta-glucosidase activity;;MF:scopolin beta-glucosidase activity;;MF:beta-galactosidase activity;;MF:beta-D-fucosidase …	K01188	E3.2.1.21	map00460;;map00500;;map00940	Cyanoamino acid metabolism;;Starch and sucrose metabolism;;Phenylpropanoid biosynthesis	COG2723	O:Posttranslational modification, protein turnover, chaperones	EEC74750.1	hypothetical protein OsI_10506 [Oryza sativa Indica Group]	sp|Q8L7J2|BGL06_ORYSJ;;	Beta-glucosidase 6 OS=Oryza sativa subsp. japonica OX=39947 GN=BGLU6 PE=1 SV=1;;	PF00232.15;;PF00150.15	Glyco_hydro_1;;Cellulase	Glycosyl hydrolase family 1;;Cellulase
Os07g0281200	------	------	------	------	------	------	------	ENOG41104UC;;ENOG41107BZ	S:Function unknown;;	XP_015646390.1	PREDICTED: uncharacterized protein LOC4342927 [Oryza sativa Japonica Group]	------	------	------	------	------
Os08g0536358	------	------	------	------	------	------	------	------	------	------	------	------	------	------	------	------
Os04g0685500	GO:0015031;;GO:0006887;;GO:0000145	biological_process;;biological_process;;cellular_component;;	BP:protein transport;;BP:exocytosis;;CC:exocyst;;	K07195	EXOC7, EXO70	------	------	ENOG410YIGI	S:Function unknown	XP_015637177.1	PREDICTED: exocyst complex component EXO70A1 [Oryza sativa Japonica Group]	sp|Q9LZD3|E70A1_ARATH;;	Exocyst complex component EXO70A1 OS=Arabidopsis thaliana OX=3702 GN=EXO70A1 PE=1 SV=1;;	PF03081.12	Exo70	Exo70 exocyst complex subunit
Os03g0186950	GO:0010038;;GO:0016020;;GO:0016021;;GO:0009507;;GO:0005507	biological_process;;cellular_component;;cellular_component;;cellular_component;;molecular_function;;	BP:response to metal ion;;CC:membrane;;CC:integral component of membrane;;CC:chloroplast;;MF:copper ion binding;;	K03926	cutA	------	------	COG1324	P:Inorganic ion transport and metabolism	BAS82682.1	Os03g0186950, partial [Oryza sativa Japonica Group]	sp|Q109R6|CUTA1_ORYSJ;;	Protein CutA 1, chloroplastic OS=Oryza sativa subsp. japonica OX=39947 GN=CUTA1 PE=1 SV=1;;	PF03091.12	CutA1	CutA1 divalent ion tolerance protein
Os12g0497300	GO:0000730;;GO:0010212;;GO:0000724;;GO:1990426;;GO:0006281;;GO:0006974;;GO:0042148;;GO:0007131;;GO:0006310;;GO:0006312;;GO:0070192;;GO:0006259;;GO:0005634;;GO:0005654;;GO:0000794;;GO:0003677;;GO:0004520;;GO:0000166;;GO:0003690;;GO:0003697;;GO:0005524;;GO:0000400;;GO:0008094;;GO:0000150	biological_process;;biological_process;;biological_process;;biological_process;;biological_process;;biological_process;;biological_process;;biological_process;;biological_process;;biological_process;;biological_process;;biological_process;;cellular_component;;cellular_component;;cellular_component;;molecular_function;;molecular_function;;molecular_function;;molecular_function;;molecular_function;…	BP:DNA recombinase assembly;;BP:response to ionizing radiation;;BP:double-strand break repair via homologous recombination;;BP:mitotic recombination-dependent replication fork processing;;BP:DNA repair;;BP:cellular response to DNA damage stimulus;;BP:strand invasion;;BP:reciprocal meiotic recombination;;BP:DNA recombination;;BP:mitotic recombination;;BP:chromosome organization involved in meiotic…	K04482	RAD51	map03440	Homologous recombination	COG0468	L:Replication, recombination and repair	XP_015619428.1	PREDICTED: DNA repair protein RAD51 homolog B [Oryza sativa Japonica Group]	sp|Q9XED7|R51A2_MAIZE;;	DNA repair protein RAD51 homolog B OS=Zea mays OX=4577 GN=RAD51B PE=2 SV=1;;	PF08423.8;;PF00154.18;;PF13481.3;;PF06745.10;;PF14520.3	Rad51;;RecA;;AAA_25;;ATPase;;HHH_5	Rad51;;recA bacterial DNA recombination protein;;AAA domain;;KaiC;;Helix-hairpin-helix domain
Os05g0521450	GO:0016567;;GO:0031146;;GO:0019005;;GO:0004842	biological_process;;biological_process;;cellular_component;;molecular_function;;	BP:protein ubiquitination;;BP:SCF-dependent proteasomal ubiquitin-dependent protein catabolic process;;CC:SCF ubiquitin ligase complex;;MF:ubiquitin-protein transferase activity;;	------	------	------	------	ENOG410ZSQE;;ENOG410YWCP	S:Function unknown;;	EEE64404.1	hypothetical protein OsJ_19248 [Oryza sativa Japonica Group]	sp|Q9FGY4|FB341_ARATH;;	F-box protein At5g49610 OS=Arabidopsis thaliana OX=3702 GN=At5g49610 PE=1 SV=1;;	------	------	------
Os04g0624800	GO:0097159;;GO:0003723;;GO:1901363;;GO:0003676;;GO:0000166	molecular_function;;molecular_function;;molecular_function;;molecular_function;;molecular_function;;	MF:organic cyclic compound binding;;MF:RNA binding;;MF:heterocyclic compound binding;;MF:nucleic acid binding;;MF:nucleotide binding;;	------	------	------	------	ENOG4111FG4;;ENOG4111ICI	S:Function unknown;;	XP_015634321.1	PREDICTED: binding partner of ACD11 1 [Oryza sativa Japonica Group]	sp|Q9LFD5|BPA1_ARATH;;	Binding partner of ACD11 1 OS=Arabidopsis thaliana OX=3702 GN=BPA1 PE=1 SV=1;;	PF00076.19	RRM_1	RNA recognition motif.
Os11g0118000	GO:0016787	molecular_function;;	MF:hydrolase activity;;	------	------	------	------	ENOG4111SK5;;ENOG410YEHV	S:Function unknown;;	XP_015616440.1	PREDICTED: methylesterase 17 [Oryza sativa Japonica Group]	sp|Q9SG92|MES17_ARATH;;	Methylesterase 17 OS=Arabidopsis thaliana OX=3702 GN=MES17 PE=1 SV=1;;	PF12697.4;;PF00561.17;;PF12146.5	Abhydrolase_6;;Abhydrolase_1;;Hydrolase_4	Alpha/beta hydrolase family;;alpha/beta hydrolase fold;;Serine aminopeptidase, S33
Os12g0583400	GO:0009535;;GO:0016021;;GO:0016020;;GO:0009706	cellular_component;;cellular_component;;cellular_component;;cellular_component;;	CC:chloroplast thylakoid membrane;;CC:integral component of membrane;;CC:membrane;;CC:chloroplast inner membrane;;	------	------	------	------	ENOG41129VE	S:Function unknown	ABA99700.2	expressed protein [Oryza sativa Japonica Group]	------	------	------	------	------
Os08g0222800	GO:0043086;;GO:0004857	biological_process;;molecular_function;;	BP:negative regulation of catalytic activity;;MF:enzyme inhibitor activity;;	------	------	------	------	ENOG4111B22	S:Function unknown	XP_015649633.1	PREDICTED: uncharacterized protein Os08g0218700/LOC_Os08g12160-like [Oryza sativa Japonica Group]	sp|Q6YUE5|Y8187_ORYSJ;;	Uncharacterized protein Os08g0218700/LOC_Os08g12160 OS=Oryza sativa subsp. japonica OX=39947 GN=Os08g0218700 PE=1 SV=1;;	PF04043.12	PMEI	Plant invertase/pectin methylesterase inhibitor
Os10g0578700	GO:0032259;;GO:0008152;;GO:0005794;;GO:0008168;;GO:0008757	biological_process;;biological_process;;cellular_component;;molecular_function;;molecular_function;;	BP:methylation;;BP:metabolic process;;CC:Golgi apparatus;;MF:methyltransferase activity;;MF:S-adenosylmethionine-dependent methyltransferase activity;;	K20298	VPS52	------	------	ENOG410Y90W;;ENOG410XNZ1	S:Function unknown;;U:Intracellular trafficking, secretion, and vesicular transport	XP_015614239.1	PREDICTED: uncharacterized protein LOC4349507 [Oryza sativa Japonica Group]	------	------	------	------	------
Os01g0631100	GO:0005975;;GO:0045492;;GO:0009834;;GO:1990937;;GO:0010411;;GO:0005794;;GO:0016021;;GO:0016020;;GO:0016407;;GO:0016740	biological_process;;biological_process;;biological_process;;biological_process;;biological_process;;cellular_component;;cellular_component;;cellular_component;;molecular_function;;molecular_function;;	BP:carbohydrate metabolic process;;BP:xylan biosynthetic process;;BP:plant-type secondary cell wall biogenesis;;BP:xylan acetylation;;BP:xyloglucan metabolic process;;CC:Golgi apparatus;;CC:integral component of membrane;;CC:membrane;;MF:acetyltransferase activity;;MF:transferase activity;;	------	------	------	------	ENOG410XPE6	S:Function unknown	XP_015619719.1	PREDICTED: protein REDUCED WALL ACETYLATION 3 [Oryza sativa Japonica Group]	sp|Q66GQ5|RWA3_ARATH;;	Protein REDUCED WALL ACETYLATION 3 OS=Arabidopsis thaliana OX=3702 GN=RWA3 PE=1 SV=1;;	PF07779.9	Cas1_AcylT	10 TM Acyl Transferase domain found in Cas1p
Os01g0938100	GO:0044237;;GO:0015979;;GO:0009535;;GO:0009579;;GO:0009536;;GO:0009523;;GO:0009570;;GO:0016020;;GO:0009654;;GO:0009507	biological_process;;biological_process;;cellular_component;;cellular_component;;cellular_component;;cellular_component;;cellular_component;;cellular_component;;cellular_component;;cellular_component;;	BP:cellular metabolic process;;BP:photosynthesis;;CC:chloroplast thylakoid membrane;;CC:thylakoid;;CC:plastid;;CC:photosystem II;;CC:chloroplast stroma;;CC:membrane;;CC:photosystem II oxygen evolving complex;;CC:chloroplast;;	K08903	psb28	map00195	Photosynthesis	ENOG4111V3V	H:Coenzyme transport and metabolism	XP_015650407.1	PREDICTED: photosystem II reaction center PSB28 protein, chloroplastic [Oryza sativa Japonica Group]	sp|Q0JG75|PSB28_ORYSJ;;	Photosystem II reaction center PSB28 protein, chloroplastic OS=Oryza sativa subsp. japonica OX=39947 GN=PSB28 PE=2 SV=2;;	PF03912.11	Psb28	Psb28 protein
Os12g0288266	------	------	------	------	------	------	------	------	------	BAT16763.1	Os12g0288266, partial [Oryza sativa Japonica Group]	------	------	------	------	------
Os03g0607200	------	------	------	------	------	------	------	ENOG411069I;;ENOG410YU8R	S:Function unknown;;	XP_015629205.1	PREDICTED: peamaclein [Oryza sativa Japonica Group]	------	------	PF02704.11	GASA	Gibberellin regulated protein
Os01g0878300	GO:0006468;;GO:0016310;;GO:0016020;;GO:0016021;;GO:0005886;;GO:0016301;;GO:0000166;;GO:0004674;;GO:0016740;;GO:0005515;;GO:0004672;;GO:0005524	biological_process;;biological_process;;cellular_component;;cellular_component;;cellular_component;;molecular_function;;molecular_function;;molecular_function;;molecular_function;;molecular_function;;molecular_function;;molecular_function;;	BP:protein phosphorylation;;BP:phosphorylation;;CC:membrane;;CC:integral component of membrane;;CC:plasma membrane;;MF:kinase activity;;MF:nucleotide binding;;MF:protein serine/threonine kinase activity;;MF:transferase activity;;MF:protein binding;;MF:protein kinase activity;;MF:ATP binding;;	------	------	------	------	COG4886	S:Function unknown	XP_015616862.1	PREDICTED: receptor-like protein kinase HSL1 [Oryza sativa Japonica Group]	sp|Q9C7T7|CEPR2_ARATH;;	Receptor protein-tyrosine kinase CEPR2 OS=Arabidopsis thaliana OX=3702 GN=CEPR2 PE=1 SV=1;;	PF00069.22;;PF07714.14;;PF13855.3;;PF12799.4;;PF08263.9	Pkinase;;Pkinase_Tyr;;LRR_8;;LRR_4;;LRRNT_2	Protein kinase domain;;Protein tyrosine kinase;;Leucine rich repeat;;Leucine Rich repeats;;Leucine rich repeat N-terminal domain
Os12g0537000	GO:0003677	molecular_function;;	MF:DNA binding;;	------	------	------	------	ENOG410XWK2;;ENOG41104VX	S:Function unknown;;	BAT17469.1	Os12g0537000 [Oryza sativa Japonica Group]	------	------	PF04937.12;;PF02892.12	DUF659;;zf-BED	Protein of unknown function;;BED zinc finger
Os03g0275900	GO:0016567;;GO:0005737;;GO:0005634;;GO:0004842;;GO:0005515	biological_process;;cellular_component;;cellular_component;;molecular_function;;molecular_function;;	BP:protein ubiquitination;;CC:cytoplasm;;CC:nucleus;;MF:ubiquitin-protein transferase activity;;MF:protein binding;;	------	------	------	------	ENOG4110352;;ENOG410Y3P9;;ENOG410XRTN	U:Intracellular trafficking, secretion, and vesicular transport;;O:Posttranslational modification, protein turnover, chaperones;;S:Function unknown	XP_015632795.1	PREDICTED: protein spotted leaf 11 [Oryza sativa Japonica Group]	sp|A2ZLU6|SL11_ORYSI;;	Protein spotted leaf 11 OS=Oryza sativa subsp. indica OX=39946 GN=SPL11 PE=1 SV=2;;	PF00514.20;;PF04564.12;;PF05536.8;;PF04826.10;;PF05804.9	Arm;;U-box;;Neurochondrin;;Arm_2;;KAP	Armadillo/beta-catenin-like repeat;;U-box domain;;Neurochondrin;;Armadillo-like;;Kinesin-associated protein
Os02g0805000	GO:0016192;;GO:0006886;;GO:0015031;;GO:0005794;;GO:0016020;;GO:0030117;;GO:0030131;;GO:0008565	biological_process;;biological_process;;biological_process;;cellular_component;;cellular_component;;cellular_component;;cellular_component;;molecular_function;;	BP:vesicle-mediated transport;;BP:intracellular protein transport;;BP:protein transport;;CC:Golgi apparatus;;CC:membrane;;CC:membrane coat;;CC:clathrin adaptor complex;;MF:protein transporter activity;;	K12391	AP1G1	------	------	ENOG410XPKK	U:Intracellular trafficking, secretion, and vesicular transport	XP_015627034.1	PREDICTED: AP-1 complex subunit gamma-2 isoform X1 [Oryza sativa Japonica Group]	sp|Q9ZUI6|AP1G2_ARATH;;	AP-1 complex subunit gamma-2 OS=Arabidopsis thaliana OX=3702 GN=At1g60070 PE=1 SV=2;;	PF01602.17;;PF12717.4	Adaptin_N;;Cnd1	Adaptin N terminal region;;non-SMC mitotic condensation complex subunit 1
Os03g0693700	GO:0033609;;GO:0005618;;GO:0048046;;GO:0005576;;GO:0030145;;GO:0045735;;GO:0046872;;GO:0046564	biological_process;;cellular_component;;cellular_component;;cellular_component;;molecular_function;;molecular_function;;molecular_function;;molecular_function;;	BP:oxalate metabolic process;;CC:cell wall;;CC:apoplast;;CC:extracellular region;;MF:manganese ion binding;;MF:nutrient reservoir activity;;MF:metal ion binding;;MF:oxalate decarboxylase activity;;	------	------	------	------	ENOG410YKM8	S:Function unknown	XP_015629955.1	PREDICTED: germin-like protein 3-3 [Oryza sativa Japonica Group]	sp|Q851J8|GL33_ORYSJ;;	Germin-like protein 3-3 OS=Oryza sativa subsp. japonica OX=39947 GN=Os03g0693700 PE=2 SV=1;;	PF00190.19;;PF07883.8	Cupin_1;;Cupin_2	Cupin;;Cupin domain
Os01g0974300	------	------	------	------	------	------	------	ENOG4110NH9;;ENOG41104G5	S:Function unknown;;	EAY77422.1	hypothetical protein OsI_05416 [Oryza sativa Indica Group]	------	------	------	------	------
Os07g0275100	GO:0048564;;GO:0015979;;GO:0009535;;GO:0009536;;GO:0009570;;GO:0016021;;GO:0016020;;GO:0019898;;GO:0009543;;GO:0009654;;GO:0009523;;GO:0005509	biological_process;;biological_process;;cellular_component;;cellular_component;;cellular_component;;cellular_component;;cellular_component;;cellular_component;;cellular_component;;cellular_component;;cellular_component;;molecular_function;;	BP:photosystem I assembly;;BP:photosynthesis;;CC:chloroplast thylakoid membrane;;CC:plastid;;CC:chloroplast stroma;;CC:integral component of membrane;;CC:membrane;;CC:extrinsic component of membrane;;CC:chloroplast thylakoid lumen;;CC:photosystem II oxygen evolving complex;;CC:photosystem II;;MF:calcium ion binding;;	------	------	------	------	ENOG4111FF3	S:Function unknown	BAT00963.1	Os07g0275100 [Oryza sativa Japonica Group]	sp|O23403|PPD1_ARATH;;	PsbP domain-containing protein 1, chloroplastic OS=Arabidopsis thaliana OX=3702 GN=PPD1 PE=1 SV=1;;	PF01789.13	PsbP	PsbP
Os11g0187150	GO:0006355;;GO:0003700;;GO:0008270;;GO:0043565	biological_process;;molecular_function;;molecular_function;;molecular_function;;	BP:regulation of transcription, DNA-templated;;MF:transcription factor activity, sequence-specific DNA binding;;MF:zinc ion binding;;MF:sequence-specific DNA binding;;	------	------	------	------	COG5641;;ENOG410XQPJ;;ENOG410Y8JD	S:Function unknown;;K:Transcription	BAT12996.1	Os11g0187150, partial [Oryza sativa Japonica Group]	sp|Q8L4M6|GATA3_ARATH;;	GATA transcription factor 3 OS=Arabidopsis thaliana OX=3702 GN=GATA3 PE=2 SV=2;;	------	------	------
Os10g0133800	------	------	------	------	------	------	------	ENOG41104BY;;COG4886	S:Function unknown;;	XP_015613513.1	PREDICTED: putative disease resistance protein RGA3 [Oryza sativa Japonica Group]	sp|Q7XA40|RGA3_SOLBU;;	Putative disease resistance protein RGA3 OS=Solanum bulbocastanum OX=147425 GN=RGA3 PE=2 SV=2;;	PF00931.19	NB-ARC	NB-ARC domain
Os06g0207200	GO:0016021;;GO:0016020	cellular_component;;cellular_component;;	CC:integral component of membrane;;CC:membrane;;	------	------	------	------	ENOG410ZCF0;;ENOG410Z762	S:Function unknown;;	XP_015642547.1	PREDICTED: uncharacterized protein LOC4340441 [Oryza sativa Japonica Group]	------	------	------	------	------
Os04g0113100	GO:0006468;;GO:0007166;;GO:0016021;;GO:0005886;;GO:0004672;;GO:0030247;;GO:0000166;;GO:0004674;;GO:0005524	biological_process;;biological_process;;cellular_component;;cellular_component;;molecular_function;;molecular_function;;molecular_function;;molecular_function;;molecular_function;;	BP:protein phosphorylation;;BP:cell surface receptor signaling pathway;;CC:integral component of membrane;;CC:plasma membrane;;MF:protein kinase activity;;MF:polysaccharide binding;;MF:nucleotide binding;;MF:protein serine/threonine kinase activity;;MF:ATP binding;;	K04733	IRAK4	------	------	COG0515	S:Function unknown	BAS87591.1	Os04g0113100, partial [Oryza sativa Japonica Group]	sp|Q9C6K9|LRL11_ARATH;;	LEAF RUST 10 DISEASE-RESISTANCE LOCUS RECEPTOR-LIKE PROTEIN KINASE-like 1.1 OS=Arabidopsis thaliana OX=3702 GN=LRK10L-1.1 PE=2 SV=1;;	PF00069.22;;PF07714.14;;PF14531.3	Pkinase;;Pkinase_Tyr;;Kinase-like	Protein kinase domain;;Protein tyrosine kinase;;Kinase-like
Os09g0326850	GO:0006888;;GO:0016021;;GO:0016020;;GO:0005789;;GO:0030173;;GO:0030134	biological_process;;cellular_component;;cellular_component;;cellular_component;;cellular_component;;cellular_component;;	BP:ER to Golgi vesicle-mediated transport;;CC:integral component of membrane;;CC:membrane;;CC:endoplasmic reticulum membrane;;CC:integral component of Golgi membrane;;CC:ER to Golgi transport vesicle;;	------	------	------	------	ENOG410Y6R2	S:Function unknown	BAT07487.1	Os09g0326850, partial [Oryza sativa Japonica Group]	------	------	PF08571.7	Yos1	Yos1-like
Os03g0799250	GO:0016021	cellular_component;;	CC:integral component of membrane;;	------	------	------	------	ENOG410YFZH	S:Function unknown	XP_015630908.1	PREDICTED: probable myosin-binding protein 5 isoform X2 [Oryza sativa Japonica Group]	sp|F4HXQ7|MYOB1_ARATH;;	Myosin-binding protein 1 OS=Arabidopsis thaliana OX=3702 GN=MYOB1 PE=1 SV=1;;	------	------	------
Os08g0535150	------	------	------	------	------	------	------	ENOG41106MF;;ENOG41105XU	S:Function unknown;;	EAY73743.1	hypothetical protein OsI_01617 [Oryza sativa Indica Group]	------	------	------	------	------
Os05g0538500	GO:0016021;;GO:0016020	cellular_component;;cellular_component;;	CC:integral component of membrane;;CC:membrane;;	------	------	------	------	COG2801;;COG2124;;ENOG410YBYT;;ENOG410Y9CF	L:Replication, recombination and repair;;Q:Secondary metabolites biosynthesis, transport and catabolism;;S:Function unknown;;S:Function unknown	BAS95095.1	Os05g0538500 [Oryza sativa Japonica Group]	sp|P28493|PR5_ARATH;;	Pathogenesis-related protein 5 OS=Arabidopsis thaliana OX=3702 GN=At1g75040 PE=1 SV=1;;	PF00314.14	Thaumatin	Thaumatin family
Os02g0168600	GO:0016579;;GO:0009536;;GO:0004843	biological_process;;cellular_component;;molecular_function;;	BP:protein deubiquitination;;CC:plastid;;MF:thiol-dependent ubiquitin-specific protease activity;;	------	------	------	------	ENOG410XNYW;;ENOG410YCA1	O:Posttranslational modification, protein turnover, chaperones;;	XP_015626339.1	PREDICTED: OTU domain-containing protein DDB_G0284757 [Oryza sativa Japonica Group]	sp|Q54P70|Y4757_DICDI;;	OTU domain-containing protein DDB_G0284757 OS=Dictyostelium discoideum OX=44689 GN=DDB_G0284757 PE=4 SV=2;;	PF02338.16	OTU	OTU-like cysteine protease
Os03g0237950	GO:0016021	cellular_component;;	CC:integral component of membrane;;	------	------	------	------	ENOG410Z76S	S:Function unknown	AAO06978.1	Unknown protein [Oryza sativa Japonica Group]	------	------	------	------	------
Os02g0184000	GO:0016021;;GO:0016020;;GO:0016740;;GO:0016746;;GO:0008270;;GO:0005515;;GO:0019706	cellular_component;;cellular_component;;molecular_function;;molecular_function;;molecular_function;;molecular_function;;molecular_function;;	CC:integral component of membrane;;CC:membrane;;MF:transferase activity;;MF:transferase activity, transferring acyl groups;;MF:zinc ion binding;;MF:protein binding;;MF:protein-cysteine S-palmitoyltransferase activity;;	K20032	ZDHHC13_17, HIP14	------	------	COG5273	S:Function unknown	XP_015627063.1	PREDICTED: protein S-acyltransferase 24 isoform X1 [Oryza sativa Japonica Group]	sp|Q52T38|ZDH22_ARATH;;	Protein S-acyltransferase 24 OS=Arabidopsis thaliana OX=3702 GN=PAT24 PE=2 SV=1;;	PF01529.17;;PF12796.4;;PF13637.3;;PF13857.3;;PF00023.27;;PF13606.3	zf-DHHC;;Ank_2;;Ank_4;;Ank_5;;Ank;;Ank_3	DHHC palmitoyltransferase;;Ankyrin repeats;;Ankyrin repeats;;Ankyrin repeats;;Ankyrin repeat;;Ankyrin repeat
Os02g0571000	GO:0051504;;GO:0009685;;GO:0006952;;GO:0008152;;GO:0009536;;GO:0051498;;GO:0010333;;GO:0000287;;GO:0009905;;GO:0046872;;GO:0016829	biological_process;;biological_process;;biological_process;;biological_process;;cellular_component;;molecular_function;;molecular_function;;molecular_function;;molecular_function;;molecular_function;;molecular_function;;	BP:diterpene phytoalexin precursor biosynthetic process pathway;;BP:gibberellin metabolic process;;BP:defense response;;BP:metabolic process;;CC:plastid;;MF:syn-copalyl diphosphate synthase activity;;MF:terpene synthase activity;;MF:magnesium ion binding;;MF:ent-copalyl diphosphate synthase activity;;MF:metal ion binding;;MF:lyase activity;;	K04120;K14043	E5.5.1.13;CPS4	map00904	Diterpenoid biosynthesis	ENOG410XNXR	I:Lipid transport and metabolism	XP_015625954.1	PREDICTED: ent-copalyl diphosphate synthase 2 [Oryza sativa Japonica Group]	sp|Q6Z5I0|CPS2_ORYSJ;;	Ent-copalyl diphosphate synthase 2 OS=Oryza sativa subsp. japonica OX=39947 GN=CPS2 PE=2 SV=1;;	------	------	------
Os04g0343050	GO:0022900;;GO:1902600;;GO:0006123;;GO:0009060;;GO:0042773;;GO:0055114;;GO:0016021;;GO:0016020;;GO:0005739;;GO:0005751;;GO:0044425;;GO:0004129;;GO:0046872;;GO:0016491	biological_process;;biological_process;;biological_process;;biological_process;;biological_process;;biological_process;;cellular_component;;cellular_component;;cellular_component;;cellular_component;;cellular_component;;molecular_function;;molecular_function;;molecular_function;;	BP:electron transport chain;;BP:hydrogen ion transmembrane transport;;BP:mitochondrial electron transport, cytochrome c to oxygen;;BP:aerobic respiration;;BP:ATP synthesis coupled electron transport;;BP:oxidation-reduction process;;CC:integral component of membrane;;CC:membrane;;CC:mitochondrion;;CC:mitochondrial respiratory chain complex IV;;CC:membrane part;;MF:cytochrome-c oxidase activity;;MF…	K02261	COX2	map00190;;map04714	Oxidative phosphorylation;;Thermogenesis	COG1622	C:Energy production and conversion	BAS88676.1	Os04g0343050, partial [Oryza sativa Japonica Group]	sp|P00412|COX2_MAIZE;;	Cytochrome c oxidase subunit 2 OS=Zea mays OX=4577 GN=COX2 PE=2 SV=4;;	PF02790.12	COX2_TM	Cytochrome C oxidase subunit II, transmembrane domain
Os04g0476000	GO:0009536;;GO:0005515	cellular_component;;molecular_function;;	CC:plastid;;MF:protein binding;;	------	------	------	------	COG0790	S:Function unknown	XP_015634995.1	PREDICTED: F-box protein At1g70590 isoform X2 [Oryza sativa Japonica Group]	sp|Q94C27|FB84_ARATH;;	F-box protein At1g70590 OS=Arabidopsis thaliana OX=3702 GN=At1g70590 PE=2 SV=1;;	PF08238.9	Sel1	Sel1 repeat
Os10g0147566	GO:0009734;;GO:0003333;;GO:0005886;;GO:0016021;;GO:0015293;;GO:0015171	biological_process;;biological_process;;cellular_component;;cellular_component;;molecular_function;;molecular_function;;	BP:auxin-activated signaling pathway;;BP:amino acid transmembrane transport;;CC:plasma membrane;;CC:integral component of membrane;;MF:symporter activity;;MF:amino acid transmembrane transporter activity;;	K13946	AUX1, LAX	map04075	Plant hormone signal transduction	COG0814	E:Amino acid transport and metabolism	XP_015614784.1	PREDICTED: auxin transporter-like protein 3 [Oryza sativa Japonica Group]	sp|Q7XGU4|LAX13_ORYSJ;;	Auxin transporter-like protein 3 OS=Oryza sativa subsp. japonica OX=39947 GN=Os10g0147400 PE=2 SV=1;;	------	------	------
Os08g0374500	GO:0006457;;GO:0051082	biological_process;;molecular_function;;	BP:protein folding;;MF:unfolded protein binding;;	K09510	DNAJB4	------	------	COG0484	O:Posttranslational modification, protein turnover, chaperones	BAD05275.1	putative DnaJ, heat shock protein hsp40 [Oryza sativa Japonica Group]	sp|P25685|DNJB1_HUMAN;;	DnaJ homolog subfamily B member 1 OS=Homo sapiens OX=9606 GN=DNAJB1 PE=1 SV=4;;	------	------	------
Os06g0177700	GO:0055114;;GO:0046872;;GO:0051213;;GO:0016491	biological_process;;molecular_function;;molecular_function;;molecular_function;;	BP:oxidation-reduction process;;MF:metal ion binding;;MF:dioxygenase activity;;MF:oxidoreductase activity;;	------	------	------	------	COG3491	S:Function unknown	BAS96419.1	Os06g0176500 [Oryza sativa Japonica Group]	sp|Q39224|SRG1_ARATH;;	Protein SRG1 OS=Arabidopsis thaliana OX=3702 GN=SRG1 PE=2 SV=1;;	PF14226.3;;PF03171.17;;PF11214.5	DIOX_N;;2OG-FeII_Oxy;;Med2	non-haem dioxygenase in morphine synthesis N-terminal;;2OG-F;;Mediator complex subunit 2
Os05g0574700	GO:0009536	cellular_component;;	CC:plastid;;	------	------	------	------	ENOG4111J3S	S:Function unknown	XP_015639794.1	PREDICTED: uncharacterized protein LOC4339685 [Oryza sativa Japonica Group]	------	------	------	------	------
Os10g0519300	GO:0016021;;GO:0016020;;GO:0005524;;GO:0000166	cellular_component;;cellular_component;;molecular_function;;molecular_function;;	CC:integral component of membrane;;CC:membrane;;MF:ATP binding;;MF:nucleotide binding;;	------	------	------	------	COG0465	O:Posttranslational modification, protein turnover, chaperones	BAT11683.1	Os10g0519300, partial [Oryza sativa Japonica Group]	sp|F4IJ77|AATP4_ARATH;;	AAA-ATPase At2g46620 OS=Arabidopsis thaliana OX=3702 GN=At2g46620 PE=2 SV=1;;	PF00004.26;;PF13191.3;;PF13479.3	AAA;;AAA_16;;AAA_24	ATPase family associated with various cellular activities;;AAA ATPase domain;;AAA domain
Os05g0179100	GO:0009536	cellular_component;;	CC:plastid;;	------	------	------	------	ENOG410ZD85;;ENOG41105Q5	S:Function unknown;;	XP_015640590.1	PREDICTED: uncharacterized protein LOC4337974 [Oryza sativa Japonica Group]	------	------	PF08137.9	DVL	DVL family
Os03g0809150	GO:0055085;;GO:0016021;;GO:0016020	biological_process;;cellular_component;;cellular_component;;	BP:transmembrane transport;;CC:integral component of membrane;;CC:membrane;;	------	------	------	------	COG0477;;ENOG410YEX0	G:Carbohydrate transport and metabolism;;	XP_015633269.1	PREDICTED: sugar phosphate exchanger 3 [Oryza sativa Japonica Group]	------	------	------	------	------
Os02g0215700	GO:0006468;;GO:0016020;;GO:0016021;;GO:0005886;;GO:0005515;;GO:0016301;;GO:0004674;;GO:0004672;;GO:0005524	biological_process;;cellular_component;;cellular_component;;cellular_component;;molecular_function;;molecular_function;;molecular_function;;molecular_function;;molecular_function;;	BP:protein phosphorylation;;CC:membrane;;CC:integral component of membrane;;CC:plasma membrane;;MF:protein binding;;MF:kinase activity;;MF:protein serine/threonine kinase activity;;MF:protein kinase activity;;MF:ATP binding;;	------	------	------	------	COG4886	S:Function unknown	XP_015623226.1	PREDICTED: putative receptor-like protein kinase At3g47110 [Oryza sativa Japonica Group]	sp|Q1MX30|XA21_ORYSI;;	Receptor kinase-like protein Xa21 OS=Oryza sativa subsp. indica OX=39946 GN=XA21 PE=1 SV=1;;	PF00069.22;;PF07714.14;;PF13855.3;;PF12799.4	Pkinase;;Pkinase_Tyr;;LRR_8;;LRR_4	Protein kinase domain;;Protein tyrosine kinase;;Leucine rich repeat;;Leucine Rich repeats
Os05g0344200	------	------	------	------	------	------	------	ENOG410YT6J	S:Function unknown	EAY97611.1	hypothetical protein OsI_19536 [Oryza sativa Indica Group]	------	------	------	------	------
Os04g0543650	GO:0003333;;GO:0015807;;GO:1902475;;GO:0005739;;GO:0005887;;GO:0015297;;GO:0015179	biological_process;;biological_process;;biological_process;;cellular_component;;cellular_component;;molecular_function;;molecular_function;;	BP:amino acid transmembrane transport;;BP:L-amino acid transport;;BP:L-alpha-amino acid transmembrane transport;;CC:mitochondrion;;CC:integral component of plasma membrane;;MF:antiporter activity;;MF:L-amino acid transmembrane transporter activity;;	K03294	TC.APA	------	------	COG0531	E:Amino acid transport and metabolism	XP_015637006.1	PREDICTED: cationic amino acid transporter 6, chloroplastic [Oryza sativa Japonica Group]	sp|Q9LZ20|CAAT6_ARATH;;	Cationic amino acid transporter 6, chloroplastic OS=Arabidopsis thaliana OX=3702 GN=CAT6 PE=2 SV=1;;	------	------	------
Os02g0661300	GO:0006351;;GO:0010584;;GO:0009536;;GO:0043565	biological_process;;biological_process;;cellular_component;;molecular_function;;	BP:transcription, DNA-templated;;BP:pollen exine formation;;CC:plastid;;MF:sequence-specific DNA binding;;	------	------	------	------	ENOG410YNE7	S:Function unknown	BAD25624.1	unknown protein [Oryza sativa Japonica Group]	sp|Q9SUV9|INP1_ARATH;;	Protein INAPERTURATE POLLEN1 OS=Arabidopsis thaliana OX=3702 GN=INP1 PE=2 SV=1;;	PF14144.3	DOG1	Seed dormancy control
Os05g0588800	GO:0000166	molecular_function;;	MF:nucleotide binding;;	K08900	BCS1	------	------	COG0465	O:Posttranslational modification, protein turnover, chaperones	EMS53318.1	putative mitochondrial chaperone BCS1-B [Triticum urartu]	sp|Q147F9|AATPC_ARATH;;	AAA-ATPase At3g50940 OS=Arabidopsis thaliana OX=3702 GN=At3g50940 PE=2 SV=1;;	------	------	------
Os03g0703600	------	------	------	------	------	------	------	------	------	BAF12932.1	Os03g0703600, partial [Oryza sativa Japonica Group]	------	------	------	------	------
Os08g0432000	------	------	------	------	------	------	------	COG5068	K:Transcription	BAT05565.1	Os08g0432000, partial [Oryza sativa Japonica Group]	sp|Q6VAM4|MAD23_ORYSJ;;	MADS-box transcription factor 23 OS=Oryza sativa subsp. japonica OX=39947 GN=MADS23 PE=2 SV=1;;	------	------	------
Os02g0107300	------	------	------	------	------	------	------	------	------	BAS76576.1	Os02g0107251, partial [Oryza sativa Japonica Group]	------	------	------	------	------
Os07g0504601	------	------	------	------	------	------	------	------	------	BAC84001.1	hypothetical protein [Oryza sativa Japonica Group]	------	------	------	------	------
Os02g0632850	GO:0006468;;GO:0007166;;GO:0016021;;GO:0005886;;GO:0030247;;GO:0004674;;GO:0005509;;GO:0005524	biological_process;;biological_process;;cellular_component;;cellular_component;;molecular_function;;molecular_function;;molecular_function;;molecular_function;;	BP:protein phosphorylation;;BP:cell surface receptor signaling pathway;;CC:integral component of membrane;;CC:plasma membrane;;MF:polysaccharide binding;;MF:protein serine/threonine kinase activity;;MF:calcium ion binding;;MF:ATP binding;;	K04733	IRAK4	------	------	COG0515	T:Signal transduction mechanisms	BAD25294.1	putative wall-associated kinase [Oryza sativa Japonica Group]	sp|Q9LMN7|WAK5_ARATH;;	Wall-associated receptor kinase 5 OS=Arabidopsis thaliana OX=3702 GN=WAK5 PE=2 SV=1;;	------	------	------
Os03g0435300	GO:0044424;;GO:0005737;;GO:0005634;;GO:0005515	cellular_component;;cellular_component;;cellular_component;;molecular_function;;	CC:intracellular part;;CC:cytoplasm;;CC:nucleus;;MF:protein binding;;	------	------	------	------	ENOG410XRTN;;ENOG410YBHS	G:Carbohydrate transport and metabolism;;S:Function unknown	BAS84838.1	Os03g0435300, partial [Oryza sativa Japonica Group]	sp|Q9SNC6|PUB13_ARATH;;	U-box domain-containing protein 13 OS=Arabidopsis thaliana OX=3702 GN=PUB13 PE=1 SV=1;;	PF00514.20	Arm	Armadillo/beta-catenin-like repeat
Os02g0800600	------	------	------	------	------	------	------	------	------	BAF10329.1	Os02g0800600, partial [Oryza sativa Japonica Group]	------	------	------	------	------
Os06g0531400	GO:0071554;;GO:0005794;;GO:0005739;;GO:0016413	biological_process;;cellular_component;;cellular_component;;molecular_function;;	BP:cell wall organization or biogenesis;;CC:Golgi apparatus;;CC:mitochondrion;;MF:O-acetyltransferase activity;;	------	------	------	------	ENOG41107Y0;;ENOG410YAJT	S:Function unknown;;	XP_015643609.1	PREDICTED: protein trichome birefringence-like 38 [Oryza sativa Japonica Group]	sp|Q8VY22|TBL38_ARATH;;	Protein trichome birefringence-like 38 OS=Arabidopsis thaliana OX=3702 GN=TBL38 PE=2 SV=1;;	PF13839.3;;PF14416.3	PC-Esterase;;PMR5N	GDSL/SGNH-like Acyl-Esterase family found in Pmr5 and Cas1p;;PMR5 N terminal Domain
Os04g0606800	GO:0016021;;GO:0016020	cellular_component;;cellular_component;;	CC:integral component of membrane;;CC:membrane;;	------	------	------	------	ENOG4112C9J	S:Function unknown	XP_015637279.1	PREDICTED: uncharacterized protein LOC4336920 [Oryza sativa Japonica Group]	------	------	------	------	------
Os05g0395400	------	------	------	------	------	------	------	ENOG4110814	S:Function unknown	BAF17377.1	Os05g0395400 [Oryza sativa Japonica Group]	------	------	------	------	------
Os05g0429100	GO:0007018;;GO:0005871;;GO:0005488;;GO:0016887;;GO:0003777	biological_process;;cellular_component;;molecular_function;;molecular_function;;molecular_function;;	BP:microtubule-based movement;;CC:kinesin complex;;MF:binding;;MF:ATPase activity;;MF:microtubule motor activity;;	------	------	------	------	COG0666;;COG0465;;COG1310	S:Function unknown;;O:Posttranslational modification, protein turnover, chaperones;;S:Function unknown	BAD82244.1	hypothetical protein [Oryza sativa Japonica Group]	sp|Q7Y1C8|KN14G_ORYSJ;;	Kinesin-like protein KIN-14G OS=Oryza sativa subsp. japonica OX=39947 GN=KIN14G PE=2 SV=2;;	------	------	------
Os10g0464800	GO:0046872;;GO:0008270	molecular_function;;molecular_function;;	MF:metal ion binding;;MF:zinc ion binding;;	------	------	------	------	ENOG410XPUF;;COG2304	S:Function unknown;;	BAT11200.1	Os10g0464800 [Oryza sativa Japonica Group]	sp|Q9LTA6|WAV3_ARATH;;	E3 ubiquitin-protein ligase WAV3 OS=Arabidopsis thaliana OX=3702 GN=WAV3 PE=1 SV=1;;	PF00092.25;;PF13768.3;;PF13519.3;;PF17123.2;;PF05762.11;;PF13639.3;;PF14624.3;;PF12678.4;;PF13923.3;;PF00097.22;;PF14634.3;;PF13445.3	VWA;;VWA_3;;VWA_2;;zf-RING_11;;VWA_CoxE;;zf-RING_2;;Vwaint;;zf-rbx1;;zf-C3HC4_2;;zf-C3HC4;;zf-RING_5;;zf-RING_UBOX	von Willebrand factor type A domain;;von Willebrand factor type A domain;;von Willebrand factor type A domain;;RING-like zinc finger;;VWA domain containing CoxE-like protein;;Ring finger domain;;VWA / Hh protein intein-like;;RING-H2 zinc finger domain;;Zinc finger, C3HC4 type;;Zinc finger, C3HC4 type;;zinc-RING finger domain;;RING-type zinc-finger
Os01g0627900	GO:0022900;;GO:0055114;;GO:0016020;;GO:0016021;;GO:0004497;;GO:0020037;;GO:0016705;;GO:0005488;;GO:0005506;;GO:0016491	biological_process;;biological_process;;cellular_component;;cellular_component;;molecular_function;;molecular_function;;molecular_function;;molecular_function;;molecular_function;;molecular_function;;	BP:electron transport chain;;BP:oxidation-reduction process;;CC:membrane;;CC:integral component of membrane;;MF:monooxygenase activity;;MF:heme binding;;MF:oxidoreductase activity, acting on paired donors, with incorporation or reduction of molecular oxygen;;MF:binding;;MF:iron ion binding;;MF:oxidoreductase activity;;	------	------	------	------	COG2124	Q:Secondary metabolites biosynthesis, transport and catabolism	XP_015622503.1	PREDICTED: cytochrome P450 CYP72A219 isoform X2 [Oryza sativa Japonica Group]	sp|H2DH21|C7A29_PANGI;;	Cytochrome P450 CYP72A219 OS=Panax ginseng OX=4054 PE=2 SV=1;;	PF00067.19	p450	Cytochrome P450
Os05g0557200	GO:0043248;;GO:0070682;;GO:0005774;;GO:0009506;;GO:0008540	biological_process;;biological_process;;cellular_component;;cellular_component;;cellular_component;;	BP:proteasome assembly;;BP:proteasome regulatory particle assembly;;CC:vacuolar membrane;;CC:plasmodesma;;CC:proteasome regulatory particle, base subcomplex;;	K06692	PSMD5	------	------	ENOG410XTFA	O:Posttranslational modification, protein turnover, chaperones	XP_015640668.1	PREDICTED: uncharacterized protein LOC4339575 [Oryza sativa Japonica Group]	------	------	PF10508.6	Proteasom_PSMB	Proteasome non-ATPase 26S subunit
Os07g0175801	------	------	------	------	------	------	------	------	------	------	------	------	------	------	------	------
Os12g0583000	GO:0009832;;GO:0009737;;GO:0006487;;GO:0006490;;GO:0097502;;GO:0006970;;GO:0016021;;GO:0005789;;GO:0005783;;GO:0004377;;GO:0016740;;GO:0016757	biological_process;;biological_process;;biological_process;;biological_process;;biological_process;;biological_process;;cellular_component;;cellular_component;;cellular_component;;molecular_function;;molecular_function;;molecular_function;;	BP:plant-type cell wall biogenesis;;BP:response to abscisic acid;;BP:protein N-linked glycosylation;;BP:oligosaccharide-lipid intermediate biosynthetic process;;BP:mannosylation;;BP:response to osmotic stress;;CC:integral component of membrane;;CC:endoplasmic reticulum membrane;;CC:endoplasmic reticulum;;MF:GDP-Ma;;MF:transferase activity;;MF:transferase activity, transferring glycosyl groups;;	K03844	ALG11	map00510	N-Glycan biosynthesis	COG0438	S:Function unknown	XP_015618675.1	PREDICTED: GDP-Man:Man(3)GlcNAc(2)-PP-Dol alpha-1,2-mannosyltransferase [Oryza sativa Japonica Group]	sp|Q9XEE9|ALG11_ARATH;;	GDP-Man:Ma;;	PF00534.17;;PF13692.3;;PF15924.2;;PF13524.3	Glycos_transf_1;;Glyco_trans_1_4;;ALG11_N;;Glyco_trans_1_2	Glycosyl transferases group 1;;Glycosyl transferases group 1;;ALG11 mannosyltransferase N-terminus;;Glycosyl transferases group 1
Os05g0105000	GO:0009058;;GO:0001887;;GO:0032259;;GO:0046500;;GO:0005737;;GO:0005829;;GO:0030732;;GO:0008757;;GO:0016740;;GO:0003824;;GO:0030170;;GO:0008168	biological_process;;biological_process;;biological_process;;biological_process;;cellular_component;;cellular_component;;molecular_function;;molecular_function;;molecular_function;;molecular_function;;molecular_function;;molecular_function;;	BP:biosynthetic process;;BP:selenium compound metabolic process;;BP:methylation;;BP:S-adenosylmethionine metabolic process;;CC:cytoplasm;;CC:cytosol;;MF:methionine S-methyltransferase activity;;MF:S-adenosylmethionine-dependent methyltransferase activity;;MF:transferase activity;;MF:catalytic activity;;MF:pyridoxal phosphate binding;;MF:methyltransferase activity;;	K08247	E2.1.1.12	map00450	Selenocompound metabolism	ENOG410Y93S	O:Posttranslational modification, protein turnover, chaperones	XP_015639163.1	PREDICTED: methionine S-methyltransferase isoform X2 [Oryza sativa Japonica Group]	sp|Q9MBC2|MMT1_HORVU;;	Methionine S-methyltransferase OS=Hordeum vulgare OX=4513 GN=MMT1 PE=1 SV=1;;	PF00155.18;;PF13847.3;;PF05175.11;;PF06325.10;;PF13649.3;;PF13489.3	Aminotran_1_2;;Methyltransf_31;;MTS;;PrmA;;Methyltransf_25;;Methyltransf_23	Aminotransferase class I and II;;Methyltransferase domain;;Methyltransferase small domain;;Ribosomal protein L11 methyltransferase;;Methyltransferase domain;;Methyltransferase domain
Os03g0356300	GO:0002181;;GO:0006412;;GO:0009536;;GO:0005840;;GO:0005622;;GO:0019843;;GO:0003735	biological_process;;biological_process;;cellular_component;;cellular_component;;cellular_component;;molecular_function;;molecular_function;;	BP:cytoplasmic translation;;BP:translation;;CC:plastid;;CC:ribosome;;CC:intracellular;;MF:rRNA binding;;MF:structural constituent of ribosome;;	K02933	RP-L6, MRPL6, rplF	map03010	Ribosome	COG0097	J:Translation, ribosomal structure and biogenesis	XP_015628709.1	PREDICTED: 50S ribosomal protein L6, chloroplastic [Oryza sativa Japonica Group]	sp|O23049|RK6_ARATH;;	50S ribosomal protein L6, chloroplastic OS=Arabidopsis thaliana OX=3702 GN=RPL6 PE=2 SV=1;;	PF00347.20	Ribosomal_L6	Ribosomal protein L6
Os04g0552000	GO:0019953;;GO:0071555;;GO:0005618;;GO:0016020;;GO:0005576	biological_process;;biological_process;;cellular_component;;cellular_component;;cellular_component;;	BP:sexual reproduction;;BP:cell wall organization;;CC:cell wall;;CC:membrane;;CC:extracellular region;;	------	------	------	------	ENOG410YEZU	S:Function unknown	XP_015634512.1	PREDICTED: expansin-B15 [Oryza sativa Japonica Group]	sp|Q7XT40|EXB15_ORYSJ;;	Expansin-B15 OS=Oryza sativa subsp. japonica OX=39947 GN=EXPB15 PE=3 SV=2;;	PF01357.18;;PF03330.15	Pollen_allerg_1;;DPBB_1	Pollen allergen;;Lytic transglycolase
Os05g0110300	GO:0042742;;GO:0009579;;GO:0009570;;GO:0048046;;GO:0009507;;GO:0016853;;GO:0005507	biological_process;;cellular_component;;cellular_component;;cellular_component;;cellular_component;;molecular_function;;molecular_function;;	BP:defense response to bacterium;;CC:thylakoid;;CC:chloroplast stroma;;CC:apoplast;;CC:chloroplast;;MF:isomerase activity;;MF:copper ion binding;;	------	------	------	------	COG0702	S:Function unknown	BAS91912.1	Os05g0110300, partial [Oryza sativa Japonica Group]	sp|O80934|Y2766_ARATH;;	Uncharacterized protein At2g37660, chloroplastic OS=Arabidopsis thaliana OX=3702 GN=At2g37660 PE=1 SV=2;;	PF13460.3;;PF05368.10;;PF01370.18;;PF01073.16	NAD_binding_10;;NmrA;;Epimerase;;3Beta_HSD	NA;;NmrA-like family;;NAD dependent epimerase/dehydratase family;;3-beta hydroxysteroid dehydrogenase/isomerase family
Os07g0584000	GO:0046872	molecular_function;;	MF:metal ion binding;;	------	------	------	------	ENOG4111VJ1	S:Function unknown	XP_015647809.1	PREDICTED: putative yippee-like protein Os10g0369500 [Oryza sativa Japonica Group]	sp|Q8S5M8|YIPL_ORYSJ;;	Putative yippee-like protein Os10g0369500 OS=Oryza sativa subsp. japonica OX=39947 GN=Os10g0369500 PE=3 SV=1;;	PF03226.11	Yippee-Mis18	Yippee zinc-binding/DNA-binding /Mis18, centromere assembly
Os09g0299200	GO:0006355;;GO:0006351;;GO:0005634;;GO:0003677	biological_process;;biological_process;;cellular_component;;molecular_function;;	BP:regulation of transcription, DNA-templated;;BP:transcription, DNA-templated;;CC:nucleus;;MF:DNA binding;;	------	------	------	------	ENOG4111GBR	S:Function unknown	BAT07335.1	Os09g0299200, partial [Oryza sativa Japonica Group]	sp|Q9SJW0|PHL7_ARATH;;	Myb family transcription factor PHL7 OS=Arabidopsis thaliana OX=3702 GN=PHL7 PE=2 SV=1;;	PF14379.3;;PF00249.28	Myb_CC_LHEQLE;;Myb_DNA-binding	MYB-CC type transfactor, LHEQLE motif;;Myb-like DNA-binding domain
Os02g0455800	GO:0006355;;GO:0005634;;GO:0003677	biological_process;;cellular_component;;molecular_function;;	BP:regulation of transcription, DNA-templated;;CC:nucleus;;MF:DNA binding;;	------	------	------	------	ENOG4110AU5;;ENOG410YHK7	K:Transcription;;	XP_015625111.1	PREDICTED: B3 domain-containing protein Os02g0455800 [Oryza sativa Japonica Group]	sp|Q6K3B2|Y2558_ORYSJ;;	B3 domain-containing protein Os02g0455800 OS=Oryza sativa subsp. japonica OX=39947 GN=Os02g0455800 PE=2 SV=1;;	PF02362.18	B3	B3 DNA binding domain
Os03g0197800	GO:0006355;;GO:0005634;;GO:0003700;;GO:0046872;;GO:0003676	biological_process;;cellular_component;;molecular_function;;molecular_function;;molecular_function;;	BP:regulation of transcription, DNA-templated;;CC:nucleus;;MF:transcription factor activity, sequence-specific DNA binding;;MF:metal ion binding;;MF:nucleic acid binding;;	------	------	------	------	COG5048	O:Posttranslational modification, protein turnover, chaperones	XP_015632656.1	PREDICTED: protein indeterminate-domain 1 [Oryza sativa Japonica Group]	sp|Q9LVQ7|IDD1_ARATH;;	Protein indeterminate-domain 1 OS=Arabidopsis thaliana OX=3702 GN=IDD1 PE=1 SV=1;;	PF12171.5;;PF00096.23	zf-C2H2_jaz;;zf-C2H2	Zinc-finger double-stranded RNA-binding;;Zinc finger, C2H2 type
Os10g0481400	GO:0009536	cellular_component;;	CC:plastid;;	------	------	------	------	ENOG410Z6RY;;COG5183	S:Function unknown;;O:Posttranslational modification, protein turnover, chaperones	BAT11342.1	Os10g0481400, partial [Oryza sativa Japonica Group]	------	------	------	------	------
Os02g0743400	GO:0010315;;GO:0009734;;GO:0010252;;GO:0048830;;GO:0009926;;GO:0055085;;GO:0016020;;GO:0005783;;GO:0016021;;GO:0009921;;GO:0005886;;GO:0010329;;GO:0005215	biological_process;;biological_process;;biological_process;;biological_process;;biological_process;;biological_process;;cellular_component;;cellular_component;;cellular_component;;cellular_component;;cellular_component;;molecular_function;;molecular_function;;	BP:auxin efflux;;BP:auxin-activated signaling pathway;;BP:auxin homeostasis;;BP:adventitious root development;;BP:auxin polar transport;;BP:transmembrane transport;;CC:membrane;;CC:endoplasmic reticulum;;CC:integral component of membrane;;CC:auxin efflux carrier complex;;CC:plasma membrane;;MF:auxin efflux transmembrane transporter activity;;MF:transporter activity;;	K13947	PIN	------	------	ENOG410Y9XE	U:Intracellular trafficking, secretion, and vesicular transport	XP_015627099.1	PREDICTED: auxin efflux carrier component 1 [Oryza sativa Japonica Group]	sp|Q5SMQ9|PIN1A_ORYSJ;;	Auxin efflux carrier component 1a OS=Oryza sativa subsp. japonica OX=39947 GN=PIN1A PE=2 SV=1;;	PF03547.15	Mem_trans	Membrane transport protein
Os09g0501600	GO:0006355;;GO:0005634;;GO:0003700;;GO:0043565;;GO:0046983	biological_process;;cellular_component;;molecular_function;;molecular_function;;molecular_function;;	BP:regulation of transcription, DNA-templated;;CC:nucleus;;MF:transcription factor activity, sequence-specific DNA binding;;MF:sequence-specific DNA binding;;MF:protein dimerization activity;;	------	------	------	------	ENOG411072S;;ENOG4111T9V	S:Function unknown;;K:Transcription	XP_015651378.1	PREDICTED: transcription factor bHLH62 [Oryza sativa Japonica Group]	sp|Q9CAA9|BH049_ARATH;;	Transcription factor bHLH49 OS=Arabidopsis thaliana OX=3702 GN=BHLH49 PE=1 SV=1;;	PF00010.23	HLH	Helix-loop-helix DNA-binding domain
Os07g0300100	GO:0005739	cellular_component;;	CC:mitochondrion;;	K17964	LRPPRC	------	------	ENOG410Z7Z7;;COG0527	S:Function unknown;;	XP_015647503.1	PREDICTED: pentatricopeptide repeat-containing protein At1g63330 [Oryza sativa Japonica Group]	sp|Q9FIT7|PP442_ARATH;;	Pentatricopeptide repeat-containing protein At5g61990, mitochondrial OS=Arabidopsis thaliana OX=3702 GN=At5g61990 PE=2 SV=1;;	------	------	------
Os05g0170250	GO:0016021;;GO:0016020	cellular_component;;cellular_component;;	CC:integral component of membrane;;CC:membrane;;	------	------	------	------	COG4886	S:Function unknown	BAS92480.1	Os05g0170300 [Oryza sativa Japonica Group]	sp|C0LGQ5|GSO1_ARATH;;	LRR receptor-like serine/threonine-protein kinase GSO1 OS=Arabidopsis thaliana OX=3702 GN=GSO1 PE=1 SV=1;;	------	------	------
Os03g0652400	GO:0005515	molecular_function;;	MF:protein binding;;	------	------	------	------	ENOG410Y65V	S:Function unknown	AAP68401.1	hypothetical protein [Oryza sativa Japonica Group]	------	------	PF00646.30;;PF12937.4	F-box;;F-box-like	F-box domain;;F-box-like
Os02g0617200	GO:0009536	cellular_component;;	CC:plastid;;	------	------	------	------	ENOG41106H3	S:Function unknown	XP_015623854.1	PREDICTED: uncharacterized protein LOC4329990 isoform X1 [Oryza sativa Japonica Group]	------	------	------	------	------
Os04g0584700	GO:0009451;;GO:0008270;;GO:0005515	biological_process;;molecular_function;;molecular_function;;	BP:RNA modification;;MF:zinc ion binding;;MF:protein binding;;	------	------	------	------	ENOG410Z7Z7	T:Signal transduction mechanisms	EAZ31772.1	hypothetical protein OsJ_15924 [Oryza sativa Japonica Group]	sp|Q9SHZ8|PP168_ARATH;;	Pentatricopeptide repeat-containing protein At2g22070 OS=Arabidopsis thaliana OX=3702 GN=PCMP-H41 PE=3 SV=1;;	PF14432.3;;PF01535.17;;PF12854.4	DYW_deaminase;;PPR;;PPR_1	DYW family of nucleic acid deaminases;;PPR repeat;;PPR repeat
Os05g0357200	GO:0006412;;GO:0043132;;GO:0035352;;GO:0055085;;GO:0031969;;GO:0009536;;GO:0016021;;GO:0016020;;GO:0005739;;GO:0051724;;GO:0003735;;GO:0022857	biological_process;;biological_process;;biological_process;;biological_process;;cellular_component;;cellular_component;;cellular_component;;cellular_component;;cellular_component;;molecular_function;;molecular_function;;molecular_function;;	BP:translation;;BP:NAD transport;;BP:NAD transmembrane transport;;BP:transmembrane transport;;CC:chloroplast membrane;;CC:plastid;;CC:integral component of membrane;;CC:membrane;;CC:mitochondrion;;MF:NAD transporter activity;;MF:structural constituent of ribosome;;MF:transmembrane transporter activity;;	K15115	SLC25A32, MFT	------	------	ENOG410XS20;;ENOG410XPAJ	S:Function unknown;;	XP_015640768.1	PREDICTED: nicotinamide adenine dinucleotide transporter 1, chloroplastic [Oryza sativa Japonica Group]	sp|O22261|NDT1_ARATH;;	Nicotinamide adenine dinucleotide transporter 1, chloroplastic OS=Arabidopsis thaliana OX=3702 GN=NDT1 PE=1 SV=2;;	PF00153.24	Mito_carr	Mitochondrial carrier protein
Os03g0747600	GO:0045944;;GO:0005634;;GO:0044212;;GO:0003682;;GO:0008080;;GO:0042393;;GO:0008270;;GO:0046872;;GO:0000977	biological_process;;cellular_component;;molecular_function;;molecular_function;;molecular_function;;molecular_function;;molecular_function;;molecular_function;;molecular_function;;	BP:positive regulation of transcription from RNA polymerase II promoter;;CC:nucleus;;MF:transcription regulatory region DNA binding;;MF:chromatin binding;;MF:N-acetyltransferase activity;;MF:histone binding;;MF:zinc ion binding;;MF:metal ion binding;;MF:RNA polymerase II regulatory region sequence-specific DNA binding;;	------	------	------	------	ENOG4111KXR	S:Function unknown	EEE59925.1	hypothetical protein OsJ_12562 [Oryza sativa Japonica Group]	sp|F4IXE7|IDM1_ARATH;;	Increased DNA methylation 1 OS=Arabidopsis thaliana OX=3702 GN=IDM1 PE=1 SV=1;;	PF16135.2;;PF00628.26;;PF13831.3	Jas;;PHD;;PHD_2	TPL-binding domain in jasmonate signalling;;PHD-finger;;PHD-finger
Os06g0318533	------	------	------	------	------	------	------	------	------	EEE65604.1	hypothetical protein OsJ_21144 [Oryza sativa Japonica Group]	------	------	------	------	------
Os12g0239300	------	------	------	------	------	------	------	COG1310	S:Function unknown	EEC69063.1	hypothetical protein OsI_37923 [Oryza sativa Indica Group]	sp|Q7Y1C8|KN14G_ORYSJ;;	Kinesin-like protein KIN-14G OS=Oryza sativa subsp. japonica OX=39947 GN=KIN14G PE=2 SV=2;;	------	------	------
Os09g0371700	GO:0016567;;GO:0009966;;GO:0005737;;GO:0004842;;GO:0008270	biological_process;;biological_process;;cellular_component;;molecular_function;;molecular_function;;	BP:protein ubiquitination;;BP:regulation of signal transduction;;CC:cytoplasm;;MF:ubiquitin-protein transferase activity;;MF:zinc ion binding;;	------	------	------	------	ENOG410Y2TA;;ENOG410XVVU	S:Function unknown;;	XP_015612542.1	PREDICTED: MND1-interacting protein 1 [Oryza sativa Japonica Group]	sp|Q8RX22|MIP1_ARATH;;	MND1-interacting protein 1 OS=Arabidopsis thaliana OX=3702 GN=MIP1 PE=1 SV=1;;	PF13920.3;;PF14447.3	zf-C3HC4_3;;Prok-RING_4	Zinc finger, C3HC4 type;;Prokaryotic RING finger family 4
Os11g0142300	GO:0009058;;GO:0016021;;GO:0016020;;GO:0016844	biological_process;;cellular_component;;cellular_component;;molecular_function;;	BP:biosynthetic process;;CC:integral component of membrane;;CC:membrane;;MF:strictosidine synthase activity;;	K21407;K14508	APMAP;NPR1	map04075	Plant hormone signal transduction	COG3386;;ENOG410Z77Y	G:Carbohydrate transport and metabolism;;S:Function unknown	BAT12626.1	Os11g0142300, partial [Oryza sativa Japonica Group]	sp|Q9SLG8|SSL2_ARATH;;	Protein STRICTOSIDINE SYNTHASE-LIKE 2 OS=Arabidopsis thaliana OX=3702 GN=SSL2 PE=2 SV=1;;	------	------	------
Os11g0700500	GO:0006355;;GO:0005634;;GO:0043565;;GO:0003677	biological_process;;cellular_component;;molecular_function;;molecular_function;;	BP:regulation of transcription, DNA-templated;;CC:nucleus;;MF:sequence-specific DNA binding;;MF:DNA binding;;	K09422	MYBP	------	------	COG5147	S:Function unknown	XP_015617959.1	PREDICTED: myb-related protein MYBAS1 [Oryza sativa Japonica Group]	sp|Q53NK6|MYBA1_ORYSJ;;	Myb-related protein MYBAS1 OS=Oryza sativa subsp. japonica OX=39947 GN=MYBAS1 PE=2 SV=1;;	PF00249.28;;PF13921.3	Myb_DNA-binding;;Myb_DNA-bind_6	Myb-like DNA-binding domain;;Myb-like DNA-binding domain
Os06g0117900	------	------	------	------	------	------	------	ENOG41107DC	S:Function unknown	BAS95862.1	Os06g0117800 [Oryza sativa Japonica Group]	------	------	------	------	------
Os01g0976700	GO:0006470;;GO:0043169;;GO:0016787;;GO:0004724;;GO:0004722;;GO:0004721;;GO:0003824;;GO:0046872	biological_process;;molecular_function;;molecular_function;;molecular_function;;molecular_function;;molecular_function;;molecular_function;;molecular_function;;	BP:protein dephosphorylation;;MF:cation binding;;MF:hydrolase activity;;MF:magnesium-dependent protein serine/threonine phosphatase activity;;MF:protein serine/threonine phosphatase activity;;MF:phosphoprotein phosphatase activity;;MF:catalytic activity;;MF:metal ion binding;;	K01102	PDP	------	------	COG0631	S:Function unknown	XP_015641124.1	PREDICTED: probable protein phosphatase 2C 38 isoform X1 [Oryza sativa Japonica Group]	sp|Q9LHJ9|P2C38_ARATH;;	Probable protein phosphatase 2C 38 OS=Arabidopsis thaliana OX=3702 GN=PP2C38 PE=1 SV=1;;	PF00481.18	PP2C	Protein phosphatase 2C
Os04g0269900	GO:0003677	molecular_function;;	MF:DNA binding;;	K09422	MYBP	------	------	ENOG41114AV;;COG5147	S:Function unknown;;	BAH00066.1	unnamed protein product [Oryza sativa Japonica Group]	sp|Q9S9Z2|MYB93_ARATH;;	Transcription factor MYB93 OS=Arabidopsis thaliana OX=3702 GN=MYB93 PE=1 SV=1;;	------	------	------
Os01g0922600	GO:0006351;;GO:0005634;;GO:0046872;;GO:0003677;;GO:0005488	biological_process;;cellular_component;;molecular_function;;molecular_function;;molecular_function;;	BP:transcription, DNA-templated;;CC:nucleus;;MF:metal ion binding;;MF:DNA binding;;MF:binding;;	------	------	------	------	ENOG410YD0Z	S:Function unknown	XP_015611358.1	PREDICTED: squamosa promoter-binding-like protein 2 [Oryza sativa Japonica Group]	sp|Q0JGI1|SPL2_ORYSJ;;	Squamosa promoter-binding-like protein 2 OS=Oryza sativa subsp. japonica OX=39947 GN=SPL2 PE=2 SV=2;;	PF03110.11	SBP	SBP domain
Os08g0397900	------	------	------	------	------	------	------	ENOG410ZDME;;ENOG410XXUP	S:Function unknown;;	BAD73670.1	putative holocarboxylase synthetase [Oryza sativa Japonica Group]	sp|Q9FKF2|AB11A_ARATH;;	ABC transporter A family member 11 OS=Arabidopsis thaliana OX=3702 GN=ABCA11 PE=3 SV=1;;	------	------	------
Os09g0572900	GO:0000266;;GO:0005737;;GO:0016020;;GO:0008017;;GO:0003924;;GO:0000166;;GO:0005525	biological_process;;cellular_component;;cellular_component;;molecular_function;;molecular_function;;molecular_function;;molecular_function;;	BP:mitochondrial fission;;CC:cytoplasm;;CC:membrane;;MF:microtubule binding;;MF:GTPase activity;;MF:nucleotide binding;;MF:GTP binding;;	------	------	------	------	COG0699	S:Function unknown	XP_015611627.1	PREDICTED: dynamin-related protein 1E [Oryza sativa Japonica Group]	sp|Q9FNX5|DRP1E_ARATH;;	Dynamin-related protein 1E OS=Arabidopsis thaliana OX=3702 GN=DRP1E PE=1 SV=1;;	PF01031.17;;PF00350.20;;PF02212.15;;PF01926.20	Dynamin_M;;Dynamin_N;;GED;;MMR_HSR1	Dynamin central region;;Dynamin family;;Dynamin GTPase effector domain;;50S ribosome-binding GTPase
Os11g0549401	GO:0016021;;GO:0016020	cellular_component;;cellular_component;;	CC:integral component of membrane;;CC:membrane;;	------	------	------	------	------	------	ABE01835.1	small G-protein-like protein [Oryza sativa Japonica Group]	------	------	------	------	------
Os08g0539300	GO:0046872;;GO:0008270	molecular_function;;molecular_function;;	MF:metal ion binding;;MF:zinc ion binding;;	------	------	------	------	ENOG410Y9QY	S:Function unknown	XP_015650650.1	PREDICTED: uncharacterized protein LOC4346180 [Oryza sativa Japonica Group]	sp|O82239|RFI2_ARATH;;	E3 ubiquitin-protein ligase RFI2 OS=Arabidopsis thaliana OX=3702 GN=RFI2 PE=1 SV=2;;	PF13639.3;;PF17123.2;;PF00097.22;;PF13923.3;;PF13445.3;;PF14634.3;;PF12678.4;;PF14570.3;;PF08746.8	zf-RING_2;;zf-RING_11;;zf-C3HC4;;zf-C3HC4_2;;zf-RING_UBOX;;zf-RING_5;;zf-rbx1;;zf-RING_4;;zf-RING-like	Ring finger domain;;RING-like zinc finger;;Zinc finger, C3HC4 type;;Zinc finger, C3HC4 type;;RING-type zinc-finger;;zinc-RING finger domain;;RING-H2 zinc finger domain;;RING/Ubox like zinc-binding domain;;RING-like domain
Os09g0515300	GO:0016021;;GO:0016020	cellular_component;;cellular_component;;	CC:integral component of membrane;;CC:membrane;;	------	------	------	------	ENOG4111VR8;;COG1471	S:Function unknown;;J:Translation, ribosomal structure and biogenesis	BAF25580.1	Os09g0515300 [Oryza sativa Japonica Group]	------	------	PF14953.3	DUF4504	Domain of unknown function
Os03g0836400	GO:0006952;;GO:0007165;;GO:0016021;;GO:0016020;;GO:0005739;;GO:0046658;;GO:0009506;;GO:0004871	biological_process;;biological_process;;cellular_component;;cellular_component;;cellular_component;;cellular_component;;cellular_component;;molecular_function;;	BP:defense response;;BP:signal transduction;;CC:integral component of membrane;;CC:membrane;;CC:mitochondrion;;CC:anchored component of plasma membrane;;CC:plasmodesma;;MF:signal transducer activity;;	------	------	------	------	ENOG41104HY;;ENOG41107HX;;ENOG41106IH;;ENOG41106H5	S:Function unknown;;	XP_015630198.1	PREDICTED: protein YLS9 [Oryza sativa Japonica Group]	sp|Q9FNH6|NHL3_ARATH;;	NDR1/HIN1-like protein 3 OS=Arabidopsis thaliana OX=3702 GN=NHL3 PE=1 SV=1;;	PF03168.10	LEA_2	Late embryogenesis abundant protein
Os08g0102900	GO:0005634	cellular_component;;	CC:nucleus;;	K20725	MKS1	map04016	MAPK signaling pathway - plant	ENOG410YP72;;ENOG410YNID	S:Function unknown;;	XP_015648903.1	PREDICTED: protein MKS1-like [Oryza sativa Japonica Group]	sp|Q8LGD5|MKS1_ARATH;;	Protein MKS1 OS=Arabidopsis thaliana OX=3702 GN=MKS1 PE=1 SV=2;;	PF05678.11	VQ	VQ motif
Os05g0141000	GO:0016021;;GO:0016020	cellular_component;;cellular_component;;	CC:integral component of membrane;;CC:membrane;;	------	------	------	------	ENOG41106UT	S:Function unknown	BAS92194.1	Os05g0141000 [Oryza sativa Japonica Group]	------	------	------	------	------
Os02g0729100	GO:0071554;;GO:0005794;;GO:0016021;;GO:0016413	biological_process;;cellular_component;;cellular_component;;molecular_function;;	BP:cell wall organization or biogenesis;;CC:Golgi apparatus;;CC:integral component of membrane;;MF:O-acetyltransferase activity;;	------	------	------	------	ENOG410YA7N;;ENOG410YEYH;;ENOG41105XB	S:Function unknown;;	XP_015623902.1	PREDICTED: protein trichome birefringence-like 19 [Oryza sativa Japonica Group]	sp|Q9LFT1|TBL21_ARATH;;	Protein trichome birefringence-like 21 OS=Arabidopsis thaliana OX=3702 GN=TBL21 PE=3 SV=1;;	PF13839.3;;PF14416.3	PC-Esterase;;PMR5N	GDSL/SGNH-like Acyl-Esterase family found in Pmr5 and Cas1p;;PMR5 N terminal Domain
Os07g0632000	GO:0005975;;GO:0006032;;GO:0005576;;GO:0004568;;GO:0008061	biological_process;;biological_process;;cellular_component;;molecular_function;;molecular_function;;	BP:carbohydrate metabolic process;;BP:chitin catabolic process;;CC:extracellular region;;MF:chitinase activity;;MF:chitin binding;;	K01183	E3.2.1.14	map00520	Amino sugar and nucleotide sugar metabolism	ENOG4111GPA	G:Carbohydrate transport and metabolism	XP_015645819.1	PREDICTED: xylanase inhibitor protein 1 [Oryza sativa Japonica Group]	sp|Q8L5C6|XIP1_WHEAT;;	Xylanase inhibitor protein 1 OS=Triticum aestivum OX=4565 GN=XIPI PE=1 SV=2;;	PF00704.25	Glyco_hydro_18	Glycosyl hydrolases family 18
Os11g0489250	GO:0044710;;GO:0055114;;GO:0016020;;GO:0016021;;GO:0004497;;GO:0020037;;GO:0016709;;GO:0016705;;GO:0005488;;GO:0005506;;GO:0046872;;GO:0016491	biological_process;;biological_process;;cellular_component;;cellular_component;;molecular_function;;molecular_function;;molecular_function;;molecular_function;;molecular_function;;molecular_function;;molecular_function;;molecular_function;;	BP:single-organism metabolic process;;BP:oxidation-reduction process;;CC:membrane;;CC:integral component of membrane;;MF:monooxygenase activity;;MF:heme binding;;MF:oxidoreductase activity, acting on paired donors, with incorporation or reduction of molecular oxygen, NA;;MF:oxidoreductase activity, acting on paired donors, with incorporation or reduction of molecular oxygen;;MF:binding;;MF:iron i…	------	------	------	------	COG2124	S:Function unknown	XP_015615492.1	PREDICTED: cytochrome P450 78A5 [Oryza sativa Japonica Group]	sp|Q9LMX7|C78A5_ARATH;;	Cytochrome P450 78A5 OS=Arabidopsis thaliana OX=3702 GN=CYP78A5 PE=2 SV=1;;	PF00067.19	p450	Cytochrome P450
Os07g0597000	GO:0045905;;GO:0045901;;GO:0006452;;GO:0006413;;GO:0006412;;GO:0003723;;GO:0003746;;GO:0043022;;GO:0003743	biological_process;;biological_process;;biological_process;;biological_process;;biological_process;;molecular_function;;molecular_function;;molecular_function;;molecular_function;;	BP:positive regulation of translational termination;;BP:positive regulation of translational elongation;;BP:translational frameshifting;;BP:translational initiation;;BP:translation;;MF:RNA binding;;MF:translation elongation factor activity;;MF:ribosome binding;;MF:translation initiation factor activity;;	K03263	EIF5A	------	------	COG0231;;COG3268	K:Transcription;;S:Function unknown	EEE67525.1	hypothetical protein OsJ_24987 [Oryza sativa Japonica Group]	sp|P80639|IF5A_MAIZE;;	Eukaryotic translation initiation factor 5A OS=Zea mays OX=4577 GN=TIF5A PE=1 SV=2;;	PF01287.17	eIF-5a	Eukaryotic elongation factor 5A hypusine, DNA-binding OB fold
Os03g0196450	GO:0016567;;GO:0031463;;GO:0004842	biological_process;;cellular_component;;molecular_function;;	BP:protein ubiquitination;;CC:Cul3-RING ubiquitin ligase complex;;MF:ubiquitin-protein transferase activity;;	------	------	------	------	ENOG4110X8D	S:Function unknown	BAS82771.1	Os03g0196450, partial [Oryza sativa Japonica Group]	sp|Q0V7S6|FK125_ARATH;;	F-box/kelch-repeat protein OR23 OS=Arabidopsis thaliana OX=3702 GN=OR23 PE=2 SV=1;;	------	------	------
Os09g0515500	GO:0006413;;GO:0005739;;GO:0005622;;GO:0003924;;GO:0003743;;GO:0005525	biological_process;;cellular_component;;cellular_component;;molecular_function;;molecular_function;;molecular_function;;	BP:translational initiation;;CC:mitochondrion;;CC:intracellular;;MF:GTPase activity;;MF:translation initiation factor activity;;MF:GTP binding;;	K02519	infB, MTIF2	------	------	COG0532	J:Translation, ribosomal structure and biogenesis	XP_015612514.1	PREDICTED: translation initiation factor IF-2 isoform X1 [Oryza sativa Japonica Group]	sp|A7HZ93|IF2_PARL1;;	Translation initiation factor IF-2 OS=Parvibaculum lavamentivorans;;	PF00009.24;;PF11987.5;;PF01926.20;;PF02421.15;;PF10662.6;;PF09439.7;;PF00025.18	GTP_EFTU;;IF-2;;MMR_HSR1;;FeoB_N;;PduV-EutP;;SRPRB;;Arf	Elongation factor Tu GTP binding domain;;Translation-initiation factor 2;;50S ribosome-binding GTPase;;Ferrous iron transport protein B;;Ethanolamine utilisation - propanediol utilisation;;Signal recognition particle receptor beta subunit;;ADP-ribosylation factor family
Os03g0132200	GO:0016020;;GO:0009505;;GO:0009506;;GO:0005576	cellular_component;;cellular_component;;cellular_component;;cellular_component;;	CC:membrane;;CC:plant-type cell wall;;CC:plasmodesma;;CC:extracellular region;;	------	------	------	------	ENOG410YDTV	G:Carbohydrate transport and metabolism	XP_015628071.1	PREDICTED: expansin-like A1 [Oryza sativa Japonica Group]	sp|Q10S70|EXLA1_ORYSJ;;	Expansin-like A1 OS=Oryza sativa subsp. japonica OX=39947 GN=EXLA1 PE=2 SV=1;;	PF01357.18;;PF03330.15	Pollen_allerg_1;;DPBB_1	Pollen allergen;;Lytic transglycolase
Os04g0619450	GO:0006468;;GO:0005886;;GO:0004674;;GO:0005524	biological_process;;cellular_component;;molecular_function;;molecular_function;;	BP:protein phosphorylation;;CC:plasma membrane;;MF:protein serine/threonine kinase activity;;MF:ATP binding;;	------	------	------	------	COG0515	T:Signal transduction mechanisms	EAY95592.1	hypothetical protein OsI_17443 [Oryza sativa Indica Group]	sp|Q93YN1|CRPK1_ARATH;;	Cold-responsive protein kinase 1 OS=Arabidopsis thaliana OX=3702 GN=CRPK1 PE=1 SV=1;;	------	------	------
Os03g0733400	GO:0009791;;GO:0006357;;GO:0005634;;GO:0003700;;GO:0000977;;GO:0003677;;GO:0046983;;GO:0046872	biological_process;;biological_process;;cellular_component;;molecular_function;;molecular_function;;molecular_function;;molecular_function;;molecular_function;;	BP:post-embryonic development;;BP:regulation of transcription from RNA polymerase II promoter;;CC:nucleus;;MF:transcription factor activity, sequence-specific DNA binding;;MF:RNA polymerase II regulatory region sequence-specific DNA binding;;MF:DNA binding;;MF:protein dimerization activity;;MF:metal ion binding;;	------	------	------	------	ENOG410Y37V	S:Function unknown	XP_015632123.1	PREDICTED: zinc finger BED domain-containing protein RICESLEEPER 2 [Oryza sativa Japonica Group]	sp|Q6AVI0|RSLE2_ORYSJ;;	Zinc finger BED domain-containing protein RICESLEEPER 2 OS=Oryza sativa subsp. japonica OX=39947 GN=Os03g0733400 PE=2 SV=1;;	PF14372.3;;PF05699.11;;PF02892.12	DUF4413;;Dimer_Tnp_hAT;;zf-BED	Domain of unknown function;;hAT family C-terminal dimerisation region;;BED zinc finger
Os02g0666200	GO:0009992;;GO:0009414;;GO:0034220;;GO:0006810;;GO:0006833;;GO:0015793;;GO:0055085;;GO:0016020;;GO:0005773;;GO:0016021;;GO:0005887;;GO:0005886;;GO:0009506;;GO:0005215;;GO:0015250;;GO:0015267;;GO:0015254	biological_process;;biological_process;;biological_process;;biological_process;;biological_process;;biological_process;;biological_process;;cellular_component;;cellular_component;;cellular_component;;cellular_component;;cellular_component;;cellular_component;;molecular_function;;molecular_function;;molecular_function;;molecular_function;;	BP:cellular water homeostasis;;BP:response to water deprivation;;BP:ion transmembrane transport;;BP:transport;;BP:water transport;;BP:glycerol transport;;BP:transmembrane transport;;CC:membrane;;CC:vacuole;;CC:integral component of membrane;;CC:integral component of plasma membrane;;CC:plasma membrane;;CC:plasmodesma;;MF:transporter activity;;MF:water channel activity;;MF:channel activity;;MF:gly…	K09872	PIP	------	------	COG0580	G:Carbohydrate transport and metabolism	XP_015625393.1	PREDICTED: aquaporin PIP1-1 [Oryza sativa Japonica Group]	sp|Q6EU94|PIP11_ORYSJ;;	Aquaporin PIP1-1 OS=Oryza sativa subsp. japonica OX=39947 GN=PIP1-1 PE=2 SV=1;;	PF00230.17	MIP	Major intrinsic protein
Os01g0136600	------	------	------	------	------	------	------	COG0515	T:Signal transduction mechanisms	BAH92661.1	Os04g0419300 [Oryza sativa Japonica Group]	------	------	------	------	------
Os04g0690600	GO:0009734;;GO:0009725;;GO:0009987;;GO:0006355;;GO:0044699;;GO:0048856;;GO:0009536;;GO:0005634;;GO:0003677	biological_process;;biological_process;;biological_process;;biological_process;;biological_process;;biological_process;;cellular_component;;cellular_component;;molecular_function;;	BP:auxin-activated signaling pathway;;BP:response to hormone;;BP:cellular process;;BP:regulation of transcription, DNA-templated;;BP:single-organism process;;BP:anatomical structure development;;CC:plastid;;CC:nucleus;;MF:DNA binding;;	------	------	------	------	ENOG41108GW;;ENOG410ZZ2C;;ENOG41104GX;;ENOG410ZJKK	K:Transcription;;	XP_015634416.1	PREDICTED: auxin response factor 13 [Oryza sativa Japonica Group]	sp|Q7XSS9|ARFM_ORYSJ;;	Auxin response factor 13 OS=Oryza sativa subsp. japonica OX=39947 GN=ARF13 PE=2 SV=2;;	PF02362.18;;PF06507.10	B3;;Auxin_resp	B3 DNA binding domain;;Auxin response factor
ENSRNA049468744	------	------	------	------	------	------	------	------	------	------	------	------	------	------	------	------
Os12g0137400	------	------	------	------	------	------	------	ENOG410YPMG;;ENOG4111BMD	S:Function unknown;;	BAT15808.1	Os12g0137400, partial [Oryza sativa Japonica Group]	------	------	------	------	------
Os10g0539500	GO:0006334;;GO:0000786;;GO:0005694;;GO:0005634;;GO:0003677;;GO:0046982	biological_process;;cellular_component;;cellular_component;;cellular_component;;molecular_function;;molecular_function;;	BP:nucleosome assembly;;CC:nucleosome;;CC:chromosome;;CC:nucleus;;MF:DNA binding;;MF:protein heterodimerization activity;;	K11254	H4	------	------	COG2036	B:Chromatin structure and dynamics	XP_024311841.1	uncharacterized protein LOC100841093 [Brachypodium distachyon]	sp|P62788|H4_PEA;;	Histone H4 OS=Pisum sativum OX=3888 PE=1 SV=2;;	PF15511.3;;PF15630.3;;PF02969.14;;PF00808.20;;PF00125.21	CENP-T_C;;CENP-S;;TAF;;CBFD_NFYB_HMF;;Histone	Centromere kinetochore component CENP-T histone fold;;CENP-S protein;;TATA box binding protein associated factor;;Histone-like transcription factor;;Core histone H2A/H2B/H3/H4
Os12g0131233	GO:0016021;;GO:0016020;;GO:0016746;;GO:0008270;;GO:0019706;;GO:0046872	cellular_component;;cellular_component;;molecular_function;;molecular_function;;molecular_function;;molecular_function;;	CC:integral component of membrane;;CC:membrane;;MF:transferase activity, transferring acyl groups;;MF:zinc ion binding;;MF:protein-cysteine S-palmitoyltransferase activity;;MF:metal ion binding;;	K16675	ZDHHC9_14_18	------	------	COG5273	S:Function unknown	ABA96398.1	zinc finger family protein, putative [Oryza sativa Japonica Group]	sp|Q9M1K5|ZDH13_ARATH;;	Probable protein S-acyltransferase 4 OS=Arabidopsis thaliana OX=3702 GN=PAT04 PE=2 SV=1;;	------	------	------
Os01g0665750	GO:0005739	cellular_component;;	CC:mitochondrion;;	------	------	------	------	ENOG410ZMEJ;;ENOG410ZKP8	K:Transcription;;	BAS73574.1	Os01g0665750, partial [Oryza sativa Japonica Group]	------	------	------	------	------
Os01g0200150	GO:0000422;;GO:0044804;;GO:0015031;;GO:0000045;;GO:0006914;;GO:0005737;;GO:0005829;;GO:0000153;;GO:0019776	biological_process;;biological_process;;biological_process;;biological_process;;biological_process;;cellular_component;;cellular_component;;cellular_component;;molecular_function;;	BP:mitophagy;;BP:nucleophagy;;BP:protein transport;;BP:autophagosome assembly;;BP:autophagy;;CC:cytoplasm;;CC:cytosol;;CC:cytoplasmic ubiquitin ligase complex;;MF:Atg8 ligase activity;;	K08343	ATG3	map05167	Kaposi sarcoma-associated herpesvirus infection	ENOG410Y3BC	U:Intracellular trafficking, secretion, and vesicular transport	EEC70119.1	hypothetical protein OsI_00782 [Oryza sativa Indica Group]	sp|Q0WWQ1|ATG3_ARATH;;	Autophagy-related protein 3 OS=Arabidopsis thaliana OX=3702 GN=ATG3 PE=1 SV=2;;	------	------	------
Os03g0604600	GO:0009536	cellular_component;;	CC:plastid;;	------	------	------	------	ENOG4111TCV	S:Function unknown	XP_015632534.1	PREDICTED: uncharacterized protein LOC4333411 [Oryza sativa Japonica Group]	------	------	------	------	------
Os01g0128100	GO:0090502;;GO:0006308;;GO:0090305;;GO:0000014;;GO:0043765;;GO:0004519;;GO:0004521;;GO:0016788;;GO:0003676;;GO:0008309	biological_process;;biological_process;;biological_process;;molecular_function;;molecular_function;;molecular_function;;molecular_function;;molecular_function;;molecular_function;;molecular_function;;	BP:RNA phosphodiester bond hydrolysis, endonucleolytic;;BP:DNA catabolic process;;BP:nucleic acid phosphodiester bond hydrolysis;;MF:single-stranded DNA endodeoxyribonuclease activity;;MF:T/G mismatch-specific endonuclease activity;;MF:endonuclease activity;;MF:endoribonuclease activity;;MF:hydrolase activity, acting on ester bonds;;MF:nucleic acid binding;;MF:double-stranded DNA exodeoxyribonucl…	------	------	------	------	ENOG4111UE2	G:Carbohydrate transport and metabolism	XP_015614489.1	PREDICTED: endonuclease 2 [Oryza sativa Japonica Group]	sp|Q9C9G4|ENDO2_ARATH;;	Endonuclease 2 OS=Arabidopsis thaliana OX=3702 GN=ENDO2 PE=1 SV=1;;	PF02265.13	S1-P1_nuclease	S1/P1 Nuclease
Os07g0153000	GO:0009611;;GO:1903507;;GO:2000022;;GO:0006355;;GO:0031347;;GO:0005634;;GO:0003714	biological_process;;biological_process;;biological_process;;biological_process;;biological_process;;cellular_component;;molecular_function;;	BP:response to wounding;;BP:negative regulation of nucleic acid-templated transcription;;BP:regulation of jasmonic acid mediated signaling pathway;;BP:regulation of transcription, DNA-templated;;BP:regulation of defense response;;CC:nucleus;;MF:transcription corepressor activity;;	------	------	------	------	ENOG411066M	S:Function unknown	XP_015646242.1	PREDICTED: protein TIFY 5 [Oryza sativa Japonica Group]	sp|A2YI92|TIF5_ORYSI;;	Protein TIFY 5 OS=Oryza sativa subsp. indica OX=39946 GN=TIFY5 PE=3 SV=1;;	PF06200.11	tify	tify domain
Os04g0503500	GO:0031146;;GO:0016567;;GO:0006511;;GO:0019005;;GO:0005515;;GO:0004842	biological_process;;biological_process;;biological_process;;cellular_component;;molecular_function;;molecular_function;;	BP:SCF-dependent proteasomal ubiquitin-dependent protein catabolic process;;BP:protein ubiquitination;;BP:ubiquitin-dependent protein catabolic process;;CC:SCF ubiquitin ligase complex;;MF:protein binding;;MF:ubiquitin-protein transferase activity;;	------	------	------	------	ENOG410ZKNA	S:Function unknown	XP_015636361.1	PREDICTED: F-box/LRR-repeat protein 14 [Oryza sativa Japonica Group]	sp|A2RT62|FXL16_MOUSE;;	F-box/LRR-repeat protein 16 OS=Mus musculus OX=10090 GN=Fbxl16 PE=1 SV=1;;	PF13855.3;;PF13516.3;;PF12799.4	LRR_8;;LRR_6;;LRR_4	Leucine rich repeat;;Leucine Rich repeat;;Leucine Rich repeats
Os12g0137600	GO:0016740;;GO:0008146	molecular_function;;molecular_function;;	MF:transferase activity;;MF:sulfotransferase activity;;	------	------	------	------	ENOG4111H56	S:Function unknown	BAT15810.1	Os12g0137600 [Oryza sativa Japonica Group]	sp|Q8L5A7|SOT15_ARATH;;	Cytosolic sulfotransferase 15 OS=Arabidopsis thaliana OX=3702 GN=SOT15 PE=1 SV=1;;	PF00685.24;;PF13469.3	Sulfotransfer_1;;Sulfotransfer_3	Sulfotransferase domain;;Sulfotransferase family
Os09g0482800	GO:0005509	molecular_function;;	MF:calcium ion binding;;	------	------	------	------	ENOG410YPWD	S:Function unknown	XP_015651455.1	PREDICTED: uncharacterized protein LOC9271885 [Oryza sativa Japonica Group]	------	------	PF13202.3;;PF00036.29;;PF13499.3;;PF13405.3;;PF13833.3	EF-hand_5;;EF-hand_1;;EF-hand_7;;EF-hand_6;;EF-hand_8	EF hand;;EF hand;;EF-hand domain pair;;EF-hand domain;;EF-hand domain pair
Os01g0343500	------	------	------	------	------	------	------	ENOG4111H5M	S:Function unknown	XP_015630427.1	PREDICTED: uncharacterized protein LOC4326490 isoform X1 [Oryza sativa Japonica Group]	------	------	------	------	------
Os07g0507850	------	------	------	------	------	------	------	COG5076;;COG5076;;ENOG41104XQ	B:Chromatin structure and dynamics;;K:Transcription;;S:Function unknown	EEC82117.1	hypothetical protein OsI_26141 [Oryza sativa Indica Group]	------	------	------	------	------
Os03g0395300	GO:0009904;;GO:0009903;;GO:0005829	biological_process;;biological_process;;cellular_component;;	BP:chloroplast accumulation movement;;BP:chloroplast avoidance movement;;CC:cytosol;;	------	------	------	------	ENOG410YG1U	S:Function unknown	XP_015632453.1	PREDICTED: protein WEAK CHLOROPLAST MOVEMENT UNDER BLUE LIGHT 1 [Oryza sativa Japonica Group]	sp|O48724|WEB1_ARATH;;	Protein WEAK CHLOROPLAST MOVEMENT UNDER BLUE LIGHT 1 OS=Arabidopsis thaliana OX=3702 GN=WEB1 PE=1 SV=1;;	PF05701.8	WEMBL	Weak chloroplast movement under blue light
Os04g0432800	GO:0009451;;GO:0005739;;GO:0005515	biological_process;;cellular_component;;molecular_function;;	BP:RNA modification;;CC:mitochondrion;;MF:protein binding;;	------	------	------	------	ENOG410Z7Z7	S:Function unknown	BAS89280.1	Os04g0432800 [Oryza sativa Japonica Group]	sp|Q9SY02|PP301_ARATH;;	Pentatricopeptide repeat-containing protein At4g02750 OS=Arabidopsis thaliana OX=3702 GN=PCMP-H24 PE=3 SV=1;;	PF01535.17;;PF13041.3;;PF12854.4;;PF13812.3;;PF14432.3	PPR;;PPR_2;;PPR_1;;PPR_3;;DYW_deaminase	PPR repeat;;PPR repeat family;;PPR repeat;;Pentatricopeptide repeat domain;;DYW family of nucleic acid deaminases
Os06g0727950	------	------	------	------	------	------	------	COG0463;;ENOG4111YH8	M:Cell wall/membrane/envelope biogenesis;;S:Function unknown	XP_015643270.1	PREDICTED: UPF0392 protein Os08g0121900-like [Oryza sativa Japonica Group]	sp|Q6YRM6|Y8219_ORYSJ;;	Glycosyltransferase family 92 protein Os08g0121900 OS=Oryza sativa subsp. japonica OX=39947 GN=Os08g0121900 PE=2 SV=1;;	------	------	------
Os05g0208050	GO:0006810;;GO:0006412;;GO:0006835;;GO:0035674;;GO:0055085;;GO:0009941;;GO:0005618;;GO:0005774;;GO:0016021;;GO:0005739;;GO:0009506;;GO:0003735;;GO:0005310;;GO:0015142	biological_process;;biological_process;;biological_process;;biological_process;;biological_process;;cellular_component;;cellular_component;;cellular_component;;cellular_component;;cellular_component;;cellular_component;;molecular_function;;molecular_function;;molecular_function;;	BP:transport;;BP:translation;;BP:dicarboxylic acid transport;;BP:tricarboxylic acid transmembrane transport;;BP:transmembrane transport;;CC:chloroplast envelope;;CC:cell wall;;CC:vacuolar membrane;;CC:integral component of membrane;;CC:mitochondrion;;CC:plasmodesma;;MF:structural constituent of ribosome;;MF:dicarboxylic acid transmembrane transporter activity;;MF:tricarboxylic acid transmembrane …	K15104	SLC25A11, OGC	------	------	ENOG410XQHU	S:Function unknown	BAS92771.1	Os05g0208050 [Oryza sativa Japonica Group]	sp|Q9C5M0|DTC_ARATH;;	Mitochondrial dicarboxylate/tricarboxylate transporter DTC OS=Arabidopsis thaliana OX=3702 GN=DTC PE=1 SV=1;;	------	------	------
Os02g0121750	GO:0043693;;GO:0006952;;GO:0008152;;GO:0016114;;GO:0009507;;GO:0010333;;GO:0000287;;GO:0034007	biological_process;;biological_process;;biological_process;;biological_process;;cellular_component;;molecular_function;;molecular_function;;molecular_function;;	BP:monoterpene biosynthetic process;;BP:defense response;;BP:metabolic process;;BP:terpenoid biosynthetic process;;CC:chloroplast;;MF:terpene synthase activity;;MF:magnesium ion binding;;MF:S-linalool synthase activity;;	K15086	TPS14	map00902	Monoterpenoid biosynthesis	ENOG410YDA6	S:Function unknown	XP_015623808.1	PREDICTED: S-(+)-linalool synthase, chloroplastic [Oryza sativa Japonica Group]	sp|Q6ZH94|LINS_ORYSJ;;	S;;	------	------	------
Os07g0123000	GO:0016567;;GO:0031146;;GO:0019005;;GO:0004842;;GO:0005515	biological_process;;biological_process;;cellular_component;;molecular_function;;molecular_function;;	BP:protein ubiquitination;;BP:SCF-dependent proteasomal ubiquitin-dependent protein catabolic process;;CC:SCF ubiquitin ligase complex;;MF:ubiquitin-protein transferase activity;;MF:protein binding;;	------	------	------	------	ENOG41108GY;;ENOG41106GR;;ENOG41105S0	S:Function unknown;;	XP_015647876.1	PREDICTED: uncharacterized protein LOC4342294 isoform X1 [Oryza sativa Japonica Group]	------	------	PF00646.30;;PF12937.4	F-box;;F-box-like	F-box domain;;F-box-like
Os08g0528000	GO:0006511;;GO:0006508;;GO:0016579;;GO:0016787;;GO:0004843;;GO:0004197;;GO:0008234;;GO:0008270;;GO:0008233;;GO:0046872;;GO:0036459	biological_process;;biological_process;;biological_process;;molecular_function;;molecular_function;;molecular_function;;molecular_function;;molecular_function;;molecular_function;;molecular_function;;molecular_function;;	BP:ubiquitin-dependent protein catabolic process;;BP:proteolysis;;BP:protein deubiquitination;;MF:hydrolase activity;;MF:thiol-dependent ubiquitin-specific protease activity;;MF:cysteine-type endopeptidase activity;;MF:cysteine-type peptidase activity;;MF:zinc ion binding;;MF:peptidase activity;;MF:metal ion binding;;MF:thiol-dependent ubiquitinyl hydrolase activity;;	K11844	USP16_45	------	------	COG5560;;ENOG410XQQ0;;ENOG410XSYZ	O:Posttranslational modification, protein turnover, chaperones;;	BAF24223.1	Os08g0528000 [Oryza sativa Japonica Group]	sp|Q9FPT5|UBP1_ARATH;;	Ubiquitin carboxyl-terminal hydrolase 1 OS=Arabidopsis thaliana OX=3702 GN=UBP1 PE=1 SV=2;;	PF00443.26;;PF13423.3;;PF02148.16	UCH;;UCH_1;;zf-UBP	Ubiquitin carboxyl-terminal hydrolase;;Ubiquitin carboxyl-terminal hydrolase;;Zn-finger in ubiquitin-hydrolases and other protein
Os05g0579300	GO:0006351;;GO:0005634;;GO:0046872;;GO:0003677;;GO:0005488	biological_process;;cellular_component;;molecular_function;;molecular_function;;molecular_function;;	BP:transcription, DNA-templated;;CC:nucleus;;MF:metal ion binding;;MF:DNA binding;;MF:binding;;	------	------	------	------	ENOG410YKZ6;;ENOG410YEN7;;ENOG410YG6U	L:Replication, recombination and repair;;S:Function unknown;;S:Function unknown	XP_015639557.1	PREDICTED: zinc-finger homeodomain protein 6 [Oryza sativa Japonica Group]	sp|Q688U3|ZHD6_ORYSJ;;	Zinc-finger homeodomain protein 6 OS=Oryza sativa subsp. japonica OX=39947 GN=ZHD6 PE=2 SV=1;;	PF04770.9	ZF-HD_dimer	ZF-HD protein dimerisation region
Os09g0407200	GO:0006974;;GO:0006281;;GO:0043161;;GO:0006289;;GO:0005829;;GO:0005634;;GO:0005654;;GO:0000502;;GO:0070628;;GO:0043130;;GO:0005515;;GO:0031593;;GO:0003684	biological_process;;biological_process;;biological_process;;biological_process;;cellular_component;;cellular_component;;cellular_component;;cellular_component;;molecular_function;;molecular_function;;molecular_function;;molecular_function;;molecular_function;;	BP:cellular response to DNA damage stimulus;;BP:DNA repair;;BP:proteasome-mediated ubiquitin-dependent protein catabolic process;;BP:nucleotide-excision repair;;CC:cytosol;;CC:nucleus;;CC:nucleoplasm;;CC:proteasome complex;;MF:proteasome binding;;MF:ubiquitin binding;;MF:protein binding;;MF:polyubiquitin binding;;MF:damaged DNA binding;;	K10839	RAD23, HR23	map03420;;map04141	Nucleotide excision repair;;Protein processing in endoplasmic reticulum	COG5272	S:Function unknown	XP_015611791.1	PREDICTED: probable ubiquitin receptor RAD23 isoform X3 [Oryza sativa Japonica Group]	sp|Q40742|RAD23_ORYSJ;;	Probable ubiquitin receptor RAD23 OS=Oryza sativa subsp. japonica OX=39947 GN=RAD23 PE=1 SV=2;;	PF00627.28;;PF09280.8;;PF00240.20;;PF11976.5	UBA;;XPC-binding;;ubiquitin;;Rad60-SLD	UBA/TS-N domain;;XPC-binding domain;;Ubiquitin family;;Ubiquitin-2 like Rad60 SUMO-like
Os05g0406800	GO:0005515	molecular_function;;	MF:protein binding;;	------	------	------	------	COG4886	S:Function unknown	XP_015638129.1	PREDICTED: LRR receptor-like serine/threonine-protein kinase ERECTA isoform X2 [Oryza sativa Japonica Group]	sp|C0LGW6|ERL1_ARATH;;	LRR receptor-like serine/threonine-protein kinase ERL1 OS=Arabidopsis thaliana OX=3702 GN=ERL1 PE=1 SV=1;;	PF13855.3;;PF12799.4;;PF08263.9	LRR_8;;LRR_4;;LRRNT_2	Leucine rich repeat;;Leucine Rich repeats;;Leucine rich repeat N-terminal domain
Os03g0636600	GO:0050832;;GO:0006281;;GO:0009536;;GO:0003677	biological_process;;biological_process;;cellular_component;;molecular_function;;	BP:defense response to fungus;;BP:DNA repair;;CC:plastid;;MF:DNA binding;;	K14011	UBXN6, UBXD1	map04141	Protein processing in endoplasmic reticulum	ENOG410XQQK	S:Function unknown	EAZ27882.1	hypothetical protein OsJ_11836 [Oryza sativa Japonica Group]	sp|Q9ZU93|PUX2_ARATH;;	Plant UBX domain-containing protein 2 OS=Arabidopsis thaliana OX=3702 GN=PUX2 PE=1 SV=2;;	------	------	------
Os03g0575700	------	------	------	------	------	------	------	------	------	BAS74189.1	Os01g0731550 [Oryza sativa Japonica Group]	------	------	------	------	------
Os08g0504000	GO:0010468;;GO:0005634;;GO:0046872;;GO:0005488;;GO:0003676	biological_process;;cellular_component;;molecular_function;;molecular_function;;molecular_function;;	BP:regulation of gene expression;;CC:nucleus;;MF:metal ion binding;;MF:binding;;MF:nucleic acid binding;;	------	------	------	------	COG5048	S:Function unknown	XP_015649538.1	PREDICTED: zinc finger protein WIP2 [Oryza sativa Japonica Group]	sp|Q9SVY1|ZWIP2_ARATH;;	Zinc finger protein WIP2 OS=Arabidopsis thaliana OX=3702 GN=WIP2 PE=1 SV=1;;	PF00096.23	zf-C2H2	Zinc finger, C2H2 type
Os09g0412700	GO:0016021;;GO:0016020	cellular_component;;cellular_component;;	CC:integral component of membrane;;CC:membrane;;	------	------	------	------	ENOG41117HT	S:Function unknown	XP_015610805.1	PREDICTED: uncharacterized protein LOC4347042 [Oryza sativa Japonica Group]	------	------	------	------	------
Os05g0209600	GO:0016788	molecular_function;;	MF:hydrolase activity, acting on ester bonds;;	K21026	AAE	map00901	Indole alkaloid biosynthesis	ENOG41107DJ;;ENOG41104GG	S:Function unknown;;	BAF16826.2	Os05g0209600, partial [Oryza sativa Japonica Group]	sp|Q9FJ45|GDL83_ARATH;;	GDSL esterase/lipase At5g45910 OS=Arabidopsis thaliana OX=3702 GN=At5g45910 PE=2 SV=1;;	PF00657.19	Lipase_GDSL	GDSL-like Lipase/Acylhydrolase
Os08g0503300	------	------	------	------	------	------	------	------	------	BAD08923.1	hypothetical protein [Oryza sativa Japonica Group]	------	------	------	------	------
Os03g0650400	GO:0051321;;GO:0007049;;GO:0007059;;GO:0051301;;GO:0005634;;GO:0005694	biological_process;;biological_process;;biological_process;;biological_process;;cellular_component;;cellular_component;;	BP:meiotic cell cycle;;BP:cell cycle;;BP:chromosome segregation;;BP:cell division;;CC:nucleus;;CC:chromosome;;	------	------	------	------	ENOG410YITF	S:Function unknown	XP_015631380.1	PREDICTED: protein DYAD [Oryza sativa Japonica Group]	sp|Q9FGN8|DYAD_ARATH;;	Protein DYAD OS=Arabidopsis thaliana OX=3702 GN=DYAD PE=1 SV=2;;	------	------	------
Os04g0131500	------	------	------	------	------	------	------	ENOG410ZFDT;;COG2801	S:Function unknown;;	AAQ56335.1	putative gag-pol polyprotein [Oryza sativa Japonica Group]	------	------	------	------	------
Os03g0310500	GO:0016021;;GO:0016020;;GO:0005783;;GO:0005886	cellular_component;;cellular_component;;cellular_component;;cellular_component;;	CC:integral component of membrane;;CC:membrane;;CC:endoplasmic reticulum;;CC:plasma membrane;;	------	------	------	------	ENOG410Y73E	S:Function unknown	EEC75103.1	hypothetical protein OsI_11272 [Oryza sativa Indica Group]	------	------	------	------	------
Os10g0317900	GO:0044550;;GO:0009813;;GO:0055114;;GO:0016021;;GO:0016020;;GO:0004497;;GO:0016705;;GO:0020037;;GO:0016709;;GO:0005506;;GO:0046872;;GO:0016491	biological_process;;biological_process;;biological_process;;cellular_component;;cellular_component;;molecular_function;;molecular_function;;molecular_function;;molecular_function;;molecular_function;;molecular_function;;molecular_function;;	BP:secondary metabolite biosynthetic process;;BP:flavonoid biosynthetic process;;BP:oxidation-reduction process;;CC:integral component of membrane;;CC:membrane;;MF:monooxygenase activity;;MF:oxidoreductase activity, acting on paired donors, with incorporation or reduction of molecular oxygen;;MF:heme binding;;MF:oxidoreductase activity, acting on paired donors, with incorporation or reduction of …	K05280	CYP75B1	map00941;;map00944	Flavonoid biosynthesis;;Flavone and flavonol biosynthesis	COG2124	L:Replication, recombination and repair	XP_015612714.1	PREDICTED: flavonoid 3'-monooxygenase [Oryza sativa Japonica Group]	sp|Q8LM92|C75B4_ORYSJ;;	Flavonoid 3'-monooxygenase CYP75B4 OS=Oryza sativa subsp. japonica OX=39947 GN=CYP75B4 PE=2 SV=1;;	PF00067.19	p450	Cytochrome P450
Os09g0241100	GO:0006974;;GO:0000278;;GO:0006281;;GO:0061087;;GO:0006261;;GO:0005634;;GO:0043596;;GO:0031298;;GO:0005515;;GO:0003682	biological_process;;biological_process;;biological_process;;biological_process;;biological_process;;cellular_component;;cellular_component;;cellular_component;;molecular_function;;molecular_function;;	BP:cellular response to DNA damage stimulus;;BP:mitotic cell cycle;;BP:DNA repair;;BP:positive regulation of histone H3-K27 methylation;;BP:DNA-dependent DNA replication;;CC:nucleus;;CC:nuclear replication fork;;CC:replication fork protection complex;;MF:protein binding;;MF:chromatin binding;;	K11274	WDHD1, CTF4	------	------	ENOG410XSJV	S:Function unknown	BAT06990.1	Os09g0241100, partial [Oryza sativa Japonica Group]	sp|O13046|WDHD1_XENLA;;	WD repeat and HMG-box DNA-binding protein 1 OS=Xenopus laevis OX=8355 GN=wdhd1 PE=1 SV=1;;	PF12341.5;;PF00400.29;;PF12894.4;;PF08662.8	Mcl1_mid;;WD40;;ANAPC4_WD40;;eIF2A	Minichromosome loss protein, Mcl1, middle region;;WD domain, G-beta repeat;;Anaphase-promoting complex subunit 4 WD40 domain;;Eukaryotic translation initiation factor eIF2A
Os03g0618300	GO:0055114;;GO:0005506;;GO:0046872;;GO:0051213;;GO:0016491	biological_process;;molecular_function;;molecular_function;;molecular_function;;molecular_function;;	BP:oxidation-reduction process;;MF:iron ion binding;;MF:metal ion binding;;MF:dioxygenase activity;;MF:oxidoreductase activity;;	------	------	------	------	COG3491	S:Function unknown	XP_015628260.1	PREDICTED: naringenin,2-oxoglutarate 3-dioxygenase [Oryza sativa Japonica Group]	sp|Q9FFF6|DIOX5_ARATH;;	Probable 2-oxoglutarate-dependent dioxygenase At5g05600 OS=Arabidopsis thaliana OX=3702 GN=At5g05600 PE=2 SV=1;;	PF03171.17;;PF14226.3	2OG-FeII_Oxy;;DIOX_N	2OG-F;;non-haem dioxygenase in morphine synthesis N-terminal
Os07g0514400	------	------	------	------	------	------	------	ENOG410XSNE	O:Posttranslational modification, protein turnover, chaperones	BAT01744.1	Os07g0514400 [Oryza sativa Japonica Group]	------	------	PF04780.9	DUF629	Protein of unknown function
Os03g0727600	GO:0009835;;GO:0042218;;GO:0009058;;GO:0009693;;GO:0016847;;GO:0016829;;GO:0003824;;GO:0030170	biological_process;;biological_process;;biological_process;;biological_process;;molecular_function;;molecular_function;;molecular_function;;molecular_function;;	BP:fruit ripening;;BP:1-aminocyclopropane-1-carboxylate biosynthetic process;;BP:biosynthetic process;;BP:ethylene biosynthetic process;;MF:1-aminocyclopropane-1-carboxylate synthase activity;;MF:lyase activity;;MF:catalytic activity;;MF:pyridoxal phosphate binding;;	K01762	ACS	map00270	Cysteine and methionine metabolism	COG0436	K:Transcription	XP_015629245.1	PREDICTED: 1-aminocyclopropane-1-carboxylate synthase 1 [Oryza sativa Japonica Group]	sp|A2XLL2|1A11_ORYSI;;	1-aminocyclopropane-1-carboxylate synthase 1 OS=Oryza sativa subsp. indica OX=39946 GN=ACC1 PE=2 SV=2;;	PF00155.18	Aminotran_1_2	Aminotransferase class I and II
Os04g0530600	GO:0006662;;GO:0006457;;GO:0045454;;GO:0000103;;GO:0034599;;GO:0055114;;GO:0005737;;GO:0005623;;GO:0009536;;GO:0009507;;GO:0015035;;GO:0047134;;GO:0016671	biological_process;;biological_process;;biological_process;;biological_process;;biological_process;;biological_process;;cellular_component;;cellular_component;;cellular_component;;cellular_component;;molecular_function;;molecular_function;;molecular_function;;	BP:glycerol ether metabolic process;;BP:protein folding;;BP:cell redox homeostasis;;BP:sulfate assimilation;;BP:cellular response to oxidative stress;;BP:oxidation-reduction process;;CC:cytoplasm;;CC:cell;;CC:plastid;;CC:chloroplast;;MF:protein disulfide oxidoreductase activity;;MF:protein-disulfide reductase activity;;MF:oxidoreductase activity, acting on a sulfur group of donors, disulfide as a…	K03671	trxA	------	------	COG0526	O:Posttranslational modification, protein turnover, chaperones	XP_015633750.1	PREDICTED: thioredoxin M2, chloroplastic [Oryza sativa Japonica Group]	sp|Q7X8R5|TRXM2_ORYSJ;;	Thioredoxin M2, chloroplastic OS=Oryza sativa subsp. japonica OX=39947 GN=Os04g0530600 PE=2 SV=2;;	PF00085.17;;PF14595.3;;PF13098.3;;PF13192.3	Thioredoxin;;Thioredoxin_9;;Thioredoxin_2;;Thioredoxin_3	Thioredoxin;;Thioredoxin;;Thioredoxin-like domain;;Thioredoxin domain
Os01g0877400	GO:0006486;;GO:0005794;;GO:0005783;;GO:0016021;;GO:0016020;;GO:0000139;;GO:0016740;;GO:0008378;;GO:0016757	biological_process;;cellular_component;;cellular_component;;cellular_component;;cellular_component;;cellular_component;;molecular_function;;molecular_function;;molecular_function;;	BP:protein glycosylation;;CC:Golgi apparatus;;CC:endoplasmic reticulum;;CC:integral component of membrane;;CC:membrane;;CC:Golgi membrane;;MF:transferase activity;;MF:galactosyltransferase activity;;MF:transferase activity, transferring glycosyl groups;;	K06638;K20855	;B3GALT1S	------	------	ENOG410XV5H;;ENOG410ZCEV	S:Function unknown;;	BAC07321.1	putative Avr9 elicitor response protein [Oryza sativa Japonica Group]	sp|Q9C809|B3GT8_ARATH;;	Probable beta-1,3-galactosyltransferase 8 OS=Arabidopsis thaliana OX=3702 GN=B3GALT8 PE=2 SV=1;;	PF01762.18;;PF13334.3	Galactosyl_T;;DUF4094	Galactosyltransferase;;Domain of unknown function
Os06g0114000	GO:0006457;;GO:0006458;;GO:0042026;;GO:0007005;;GO:0005737;;GO:0009536;;GO:0005829;;GO:0005739;;GO:0051082;;GO:0005524	biological_process;;biological_process;;biological_process;;biological_process;;cellular_component;;cellular_component;;cellular_component;;cellular_component;;molecular_function;;molecular_function;;	BP:protein folding;;BP:'de novo' protein folding;;BP:protein refolding;;BP:mitochondrion organization;;CC:cytoplasm;;CC:plastid;;CC:cytosol;;CC:mitochondrion;;MF:unfolded protein binding;;MF:ATP binding;;	K04077	groEL, HSPD1	map03018	RNA degradation	COG0459	O:Posttranslational modification, protein turnover, chaperones	XP_015642765.1	PREDICTED: ruBisCO large subunit-binding protein subunit beta, chloroplastic [Oryza sativa Japonica Group]	sp|P21240|CPNB1_ARATH;;	Chaperonin 60 subunit beta 1, chloroplastic OS=Arabidopsis thaliana OX=3702 GN=CPN60B1 PE=1 SV=3;;	PF00118.21	Cpn60_TCP1	TCP-1/cpn60 chaperonin family
Os03g0140400	GO:0055114;;GO:0016020;;GO:0016021;;GO:0004497;;GO:0020037;;GO:0016705;;GO:0005506;;GO:0046872;;GO:0016491	biological_process;;cellular_component;;cellular_component;;molecular_function;;molecular_function;;molecular_function;;molecular_function;;molecular_function;;molecular_function;;	BP:oxidation-reduction process;;CC:membrane;;CC:integral component of membrane;;MF:monooxygenase activity;;MF:heme binding;;MF:oxidoreductase activity, acting on paired donors, with incorporation or reduction of molecular oxygen;;MF:iron ion binding;;MF:metal ion binding;;MF:oxidoreductase activity;;	------	------	------	------	COG2124	Q:Secondary metabolites biosynthesis, transport and catabolism	XP_015632551.1	PREDICTED: alkane hydroxylase MAH1 [Oryza sativa Japonica Group]	sp|A0A140IL90|C96T1_NARAP;;	Noroxomaritidine synthase OS=Narcissus aff. pseudonarcissus MK-2014 OX=1540222 GN=Cyp96T1 PE=1 SV=1;;	PF00067.19	p450	Cytochrome P450
Os04g0469400	GO:0009451;;GO:0008270;;GO:0005515	biological_process;;molecular_function;;molecular_function;;	BP:RNA modification;;MF:zinc ion binding;;MF:protein binding;;	------	------	------	------	ENOG410Z7Z7	S:Function unknown	BAF14958.1	Os04g0469400, partial [Oryza sativa Japonica Group]	sp|Q9M1V3|PP296_ARATH;;	Pentatricopeptide repeat-containing protein At3g63370, chloroplastic OS=Arabidopsis thaliana OX=3702 GN=PCMP-H83 PE=2 SV=2;;	PF14432.3;;PF01535.17;;PF13041.3;;PF13812.3;;PF17177.1	DYW_deaminase;;PPR;;PPR_2;;PPR_3;;PPR_long	DYW family of nucleic acid deaminases;;PPR repeat;;PPR repeat family;;Pentatricopeptide repeat domain;;Pentacotripeptide-repeat region of PROPR
Os07g0168000	GO:0090305;;GO:0015995;;GO:0000963;;GO:0000965;;GO:0006364;;GO:0006401;;GO:0006402;;GO:0008033;;GO:0016123;;GO:0016120;;GO:0090503;;GO:0031425;;GO:0016036;;GO:0000957;;GO:0010323;;GO:0000958;;GO:0006397;;GO:0009570;;GO:0005739;;GO:0009536;;GO:0009507;;GO:0005829;;GO:0003676;;GO:0004527;;GO:0004654;;GO:0016740;;GO:0016787;;GO:0016779;;GO:0004518;;GO:0000175;;GO:0003723	biological_process;;biological_process;;biological_process;;biological_process;;biological_process;;biological_process;;biological_process;;biological_process;;biological_process;;biological_process;;biological_process;;biological_process;;biological_process;;biological_process;;biological_process;;biological_process;;biological_process;;cellular_component;;cellular_component;;cellular_component;…	BP:nucleic acid phosphodiester bond hydrolysis;;BP:chlorophyll biosynthetic process;;BP:mitochondrial RNA processing;;BP:mitochondrial RNA 3'-end processing;;BP:rRNA processing;;BP:RNA catabolic process;;BP:mRNA catabolic process;;BP:tRNA processing;;BP:xanthophyll biosynthetic process;;BP:carotene biosynthetic process;;BP:RNA phosphodiester bond hydrolysis, exonucleolytic;;BP:chloroplast RNA pro…	K00962	pnp, PNPT1	map00230;;map00240;;map03018	Purine metabolism;;Pyrimidine metabolism;;RNA degradation	COG1185	J:Translation, ribosomal structure and biogenesis	XP_015647677.1	PREDICTED: probable polyribonucleotide nucleotidyltransferase 1, chloroplastic [Oryza sativa Japonica Group]	sp|Q69LE7|PNP1_ORYSJ;;	Probable polyribonucleotide nucleotidyltransferase 1, chloroplastic OS=Oryza sativa subsp. japonica OX=39947 GN=PNP1 PE=2 SV=1;;	PF01138.18;;PF03725.12;;PF00575.20;;PF03726.11;;PF00013.26	RNase_PH;;RNase_PH_C;;S1;;PNPase;;KH_1	3' exoribonuclease family, domain 1;;3' exoribonuclease family, domain 2;;S1 RNA binding domain;;Polyribonucleotide nucleotidyltransferase, RNA binding domain;;KH domain
Os05g0299101	------	------	------	------	------	------	------	------	------	BAS93216.1	Os05g0299101 [Oryza sativa Japonica Group]	------	------	------	------	------
ENSRNA049475169	------	------	------	------	------	------	------	ENOG4111JBG	K:Transcription	PKA46010.1	hypothetical protein AXF42_Ash021373 [Apostasia shenzhenica]	------	------	------	------	------
Os07g0215200	------	------	------	------	------	------	------	------	------	BAT00624.1	Os07g0215200, partial [Oryza sativa Japonica Group]	------	------	------	------	------
Os03g0107600	GO:0009941	cellular_component;;	CC:chloroplast envelope;;	------	------	------	------	ENOG4111T7V	S:Function unknown	XP_015633009.1	PREDICTED: UPF0548 protein At2g17695 isoform X1 [Oryza sativa Japonica Group]	sp|Q8GXB1|U548_ARATH;;	UPF0548 protein At2g17695 OS=Arabidopsis thaliana OX=3702 GN=At2g17695 PE=2 SV=1;;	PF09348.7	DUF1990	Domain of unknown function
ENSRNA049475304	------	------	------	------	------	------	------	------	------	CDP19449.1	unnamed protein product [Coffea canephora]	------	------	------	------	------
Os03g0773300	GO:0006468;;GO:0016310;;GO:0007178;;GO:0016020;;GO:0016021;;GO:0005886;;GO:0005515;;GO:0016301;;GO:0004675;;GO:0004672;;GO:0005524	biological_process;;biological_process;;biological_process;;cellular_component;;cellular_component;;cellular_component;;molecular_function;;molecular_function;;molecular_function;;molecular_function;;molecular_function;;	BP:protein phosphorylation;;BP:phosphorylation;;BP:transmembrane receptor protein serine/threonine kinase signaling pathway;;CC:membrane;;CC:integral component of membrane;;CC:plasma membrane;;MF:protein binding;;MF:kinase activity;;MF:transmembrane receptor protein serine/threonine kinase activity;;MF:protein kinase activity;;MF:ATP binding;;	------	------	------	------	ENOG4110476;;ENOG411073E	S:Function unknown;;	XP_015632529.1	PREDICTED: probable LRR receptor-like serine/threonine-protein kinase At2g16250 [Oryza sativa Japonica Group]	sp|C0LGK4|Y2165_ARATH;;	Probable LRR receptor-like serine/threonine-protein kinase At2g16250 OS=Arabidopsis thaliana OX=3702 GN=At2g16250 PE=2 SV=1;;	PF07714.14;;PF00069.22;;PF12799.4;;PF13855.3	Pkinase_Tyr;;Pkinase;;LRR_4;;LRR_8	Protein tyrosine kinase;;Protein kinase domain;;Leucine Rich repeats;;Leucine rich repeat
Os10g0477800	GO:0006886;;GO:0043484;;GO:0006606;;GO:0005737;;GO:0005622;;GO:0031965;;GO:0005634;;GO:0008565;;GO:0008139;;GO:0008536	biological_process;;biological_process;;biological_process;;cellular_component;;cellular_component;;cellular_component;;cellular_component;;molecular_function;;molecular_function;;molecular_function;;	BP:intracellular protein transport;;BP:regulation of RNA splicing;;BP:protein import into nucleus;;CC:cytoplasm;;CC:intracellular;;CC:nuclear membrane;;CC:nucleus;;MF:protein transporter activity;;MF:nuclear localization sequence binding;;MF:Ran GTPase binding;;	K15436	TRPO3, MTR10	------	------	ENOG410XRKT	U:Intracellular trafficking, secretion, and vesicular transport	XP_015614805.1	PREDICTED: transportin-3 [Oryza sativa Japonica Group]	sp|Q8GUL2|MOS14_ARATH;;	Transportin MOS14 OS=Arabidopsis thaliana OX=3702 GN=MOS14 PE=1 SV=1;;	PF08389.9;;PF03810.16	Xpo1;;IBN_N	Exportin 1-like protein;;Importin-beta N-terminal domain
Os01g0949750	GO:0009407;;GO:0006749;;GO:0005737;;GO:0004364;;GO:0016740;;GO:0005515	biological_process;;biological_process;;cellular_component;;molecular_function;;molecular_function;;molecular_function;;	BP:toxin catabolic process;;BP:glutathione metabolic process;;CC:cytoplasm;;MF:glutathione transferase activity;;MF:transferase activity;;MF:protein binding;;	K00799	GST, gst	map05225;;map00480	Hepatocellular carcinoma;;Glutathione metabolism	ENOG410XSIX;;ENOG410XSIX;;ENOG410XSIX	D:Cell cycle control, cell division, chromosome partitioning;;T:Signal transduction mechanisms;;Z:Cytoskeleton	BAS76229.1	Os01g0949750, partial [Oryza sativa Japonica Group]	sp|Q03662|GSTX1_TOBAC;;	Probable glutathione S-transferase OS=Nicotiana tabacum OX=4097 PE=2 SV=1;;	PF13417.3;;PF02798.17;;PF00043.22;;PF13409.3;;PF13410.3	GST_N_3;;GST_N;;GST_C;;GST_N_2;;GST_C_2	Glutathione S-transferase, N-terminal domain;;Glutathione S-transferase, N-terminal domain;;Glutathione S-transferase, C-terminal domain;;Glutathione S-transferase, N-terminal domain;;Glutathione S-transferase, C-terminal domain
Os06g0266000	GO:0071554;;GO:0005794;;GO:0016021;;GO:0016413	biological_process;;cellular_component;;cellular_component;;molecular_function;;	BP:cell wall organization or biogenesis;;CC:Golgi apparatus;;CC:integral component of membrane;;MF:O-acetyltransferase activity;;	------	------	------	------	ENOG410XSGA;;ENOG410YEYH	S:Function unknown;;	BAH93431.1	Os06g0266000, partial [Oryza sativa Japonica Group]	sp|Q9M896|TBL20_ARATH;;	Protein trichome birefringence-like 20 OS=Arabidopsis thaliana OX=3702 GN=TBL20 PE=2 SV=2;;	PF14416.3;;PF13839.3	PMR5N;;PC-Esterase	PMR5 N terminal Domain;;GDSL/SGNH-like Acyl-Esterase family found in Pmr5 and Cas1p
Os03g0608700	------	------	------	------	------	------	------	ENOG411206Y	S:Function unknown	AAR89874.1	expressed protein [Oryza sativa Japonica Group]	------	------	PF12776.4	Myb_DNA-bind_3	Myb/SANT-like DNA-binding domain
Os03g0203100	GO:0042254;;GO:0005730	biological_process;;cellular_component;;	BP:ribosome biogenesis;;CC:nucleolus;;	------	------	------	------	ENOG4111TH4;;ENOG410ZKHC	S:Function unknown;;	XP_015631516.1	PREDICTED: uncharacterized protein LOC4331982 [Oryza sativa Japonica Group]	------	------	PF10441.6	Urb2	Urb2/Npa2 family
Os02g0117800	GO:0006995;;GO:0000422;;GO:0010150;;GO:0050832;;GO:0006810;;GO:0000045;;GO:0006501;;GO:0044804;;GO:0042594;;GO:0015031;;GO:0006914;;GO:0005737;;GO:0034045;;GO:0034274;;GO:0019776	biological_process;;biological_process;;biological_process;;biological_process;;biological_process;;biological_process;;biological_process;;biological_process;;biological_process;;biological_process;;biological_process;;cellular_component;;cellular_component;;cellular_component;;molecular_function;;	BP:cellular response to nitrogen starvation;;BP:mitophagy;;BP:leaf senescence;;BP:defense response to fungus;;BP:transport;;BP:autophagosome assembly;;BP:C-terminal protein lipidation;;BP:nucleophagy;;BP:response to starvation;;BP:protein transport;;BP:autophagy;;CC:cytoplasm;;CC:pre-autophagosomal structure membrane;;CC:Atg12-Atg5-Atg16 complex;;MF:Atg8 ligase activity;;	K08339	ATG5	------	------	ENOG410XQ71	U:Intracellular trafficking, secretion, and vesicular transport	XP_015627449.1	PREDICTED: autophagy protein 5 [Oryza sativa Japonica Group]	sp|Q6ZGL4|ATG5_ORYSJ;;	Autophagy protein 5 OS=Oryza sativa subsp. japonica OX=39947 GN=ATG5 PE=2 SV=1;;	PF04106.9	APG5	Autophagy protein Apg5
Os05g0475475	GO:0005739;;GO:0042802;;GO:0008483;;GO:0030170;;GO:0008453	cellular_component;;molecular_function;;molecular_function;;molecular_function;;molecular_function;;	CC:mitochondrion;;MF:identical protein binding;;MF:transaminase activity;;MF:pyridoxal phosphate binding;;MF:alanine-glyoxylate transaminase activity;;	K00827	AGXT2	map00270;;map00250;;map00280;;map00260	Cysteine and methionine metabolism;;Alanine, aspartate and glutamate metabolism;;Valine, leucine and isoleucine degradation;;Glycine, serine and threonine metabolism	COG0160	E:Amino acid transport and metabolism	KQL15042.1	hypothetical protein SETIT_021883mg [Setaria italica]	sp|Q9SR86|AGT23_ARATH;;	Alanine--glyoxylate aminotransferase 2 homolog 3, mitochondrial OS=Arabidopsis thaliana OX=3702 GN=At3g08860 PE=2 SV=1;;	------	------	------
Os06g0323550	------	------	------	------	------	------	------	COG2801;;ENOG410Z23X	L:Replication, recombination and repair;;S:Function unknown	BAS97513.1	Os06g0323550 [Oryza sativa Japonica Group]	------	------	------	------	------
Os12g0233366	------	------	------	------	------	------	------	------	------	------	------	------	------	------	------	------
Os09g0533600	GO:0006468;;GO:0009536;;GO:0000166;;GO:0004674;;GO:0004672;;GO:0005524	biological_process;;cellular_component;;molecular_function;;molecular_function;;molecular_function;;molecular_function;;	BP:protein phosphorylation;;CC:plastid;;MF:nucleotide binding;;MF:protein serine/threonine kinase activity;;MF:protein kinase activity;;MF:ATP binding;;	------	------	------	------	COG0515	O:Posttranslational modification, protein turnover, chaperones	XP_015611599.1	PREDICTED: probable receptor-like protein kinase At5g47070 [Oryza sativa Japonica Group]	sp|Q9LTC0|PBL19_ARATH;;	Probable serine/threonine-protein kinase PBL19 OS=Arabidopsis thaliana OX=3702 GN=PBL19 PE=1 SV=1;;	PF07714.14;;PF00069.22;;PF14531.3	Pkinase_Tyr;;Pkinase;;Kinase-like	Protein tyrosine kinase;;Protein kinase domain;;Kinase-like
Os02g0832833	GO:0006491;;GO:0006486;;GO:0006972;;GO:0005802;;GO:0005768;;GO:0016262;;GO:0003827;;GO:0008375	biological_process;;biological_process;;biological_process;;cellular_component;;cellular_component;;molecular_function;;molecular_function;;molecular_function;;	BP:N-glycan processing;;BP:protein glycosylation;;BP:hyperosmotic response;;CC:trans-Golgi network;;CC:endosome;;MF:protein N-acetylglucosaminyltransferase activity;;MF:alpha-1,3-mannosylglycoprotein 2-beta-N-acetylglucosaminyltransferase activity;;MF:acetylglucosaminyltransferase activity;;	K00726	MGAT1	map00510	N-Glycan biosynthesis	ENOG410XQD8	S:Function unknown	XP_015624616.1	PREDICTED: alpha-1,3-mannosyl-glycoprotein 2-beta-N-acetylglucosaminyltransferase isoform X1 [Oryza sativa Japonica Group]	sp|Q9XGM8|MGAT1_ARATH;;	Alpha-1,3-mannosyl-glycoprotein 2-beta-N-acetylglucosaminyltransferase OS=Arabidopsis thaliana OX=3702 GN=GNTI PE=1 SV=1;;	------	------	------
Os02g0686500	GO:0005515	molecular_function;;	MF:protein binding;;	------	------	------	------	ENOG410ZKTG	S:Function unknown	XP_015622560.1	PREDICTED: uncharacterized protein LOC4330355 isoform X1 [Oryza sativa Japonica Group]	------	------	PF12937.4;;PF00646.30	F-box-like;;F-box	F-box-like;;F-box domain
Os04g0182250	------	------	------	------	------	------	------	ENOG411070N;;ENOG410Y65V;;ENOG4111MK6	S:Function unknown;;	BAS87965.1	Os04g0182250 [Oryza sativa Japonica Group]	------	------	------	------	------
Os07g0137500	GO:0016021;;GO:0016020;;GO:0008270	cellular_component;;cellular_component;;molecular_function;;	CC:integral component of membrane;;CC:membrane;;MF:zinc ion binding;;	------	------	------	------	ENOG410YDQC;;ENOG410XT4K;;ENOG410ZJGG	S:Function unknown;;	XP_015647779.1	PREDICTED: uncharacterized protein LOC9268276 [Oryza sativa Japonica Group]	------	------	PF03108.12	DBD_Tnp_Mut	MuDR family transposase
Os06g0278450	------	------	------	------	------	------	------	------	------	EEE66748.1	hypothetical protein OsJ_23452 [Oryza sativa Japonica Group]	------	------	------	------	------
Os10g0198333	GO:0006355;;GO:0009536;;GO:0016740	biological_process;;cellular_component;;molecular_function;;	BP:regulation of transcription, DNA-templated;;CC:plastid;;MF:transferase activity;;	K20028	ZDHHC2_15_20	------	------	COG2801	S:Function unknown	AAN08261.1	unknown protein [Oryza sativa Japonica Group]	------	------	------	------	------
Os10g0568100	------	------	------	------	------	------	------	ENOG410YTJF	S:Function unknown	EAY79575.1	hypothetical protein OsI_34709 [Oryza sativa Indica Group]	------	------	PF05703.8	Auxin_canalis	Auxin canalisation
Os02g0656600	GO:0006355;;GO:0005634;;GO:0043231;;GO:0003700;;GO:0003677	biological_process;;cellular_component;;cellular_component;;molecular_function;;molecular_function;;	BP:regulation of transcription, DNA-templated;;CC:nucleus;;CC:intracellular membrane-bounded organelle;;MF:transcription factor activity, sequence-specific DNA binding;;MF:DNA binding;;	------	------	------	------	ENOG410YK37;;ENOG410YRMB;;ENOG410YIZG	K:Transcription;;	XP_015626317.1	PREDICTED: ethylene-responsive transcription factor TINY [Oryza sativa Japonica Group]	sp|Q8LBQ7|ERF34_ARATH;;	Ethylene-responsive transcription factor ERF034 OS=Arabidopsis thaliana OX=3702 GN=ERF034 PE=2 SV=2;;	PF00847.17	AP2	AP2 domain
Os05g0548600	GO:0005739;;GO:0005515	cellular_component;;molecular_function;;	CC:mitochondrion;;MF:protein binding;;	------	------	------	------	ENOG410Z7Z7	S:Function unknown	XP_015637688.1	PREDICTED: pentatricopeptide repeat-containing protein At1g07740, mitochondrial [Oryza sativa Japonica Group]	sp|Q9LQQ1|PPR20_ARATH;;	Pentatricopeptide repeat-containing protein At1g07740, mitochondrial OS=Arabidopsis thaliana OX=3702 GN=At1g07740 PE=2 SV=1;;	PF13041.3;;PF12854.4;;PF01535.17;;PF13812.3;;PF17177.1	PPR_2;;PPR_1;;PPR;;PPR_3;;PPR_long	PPR repeat family;;PPR repeat;;PPR repeat;;Pentatricopeptide repeat domain;;Pentacotripeptide-repeat region of PROPR
Os01g0860450	GO:0005975;;GO:0006032;;GO:0005576;;GO:0008061;;GO:0004553;;GO:0004568	biological_process;;biological_process;;cellular_component;;molecular_function;;molecular_function;;molecular_function;;	BP:carbohydrate metabolic process;;BP:chitin catabolic process;;CC:extracellular region;;MF:chitin binding;;MF:hydrolase activity, hydrolyzing O-glycosyl compounds;;MF:chitinase activity;;	K01183	E3.2.1.14	map00520	Amino sugar and nucleotide sugar metabolism	ENOG4111GPA	G:Carbohydrate transport and metabolism	XP_015618637.1	PREDICTED: hevamine-A [Oryza sativa Japonica Group]	sp|P23472|CHLY_HEVBR;;	Hevamine-A OS=Hevea brasiliensis OX=3981 PE=1 SV=2;;	------	------	------
Os02g0797700	GO:0072657;;GO:0005794;;GO:0005802;;GO:0016021;;GO:0016020;;GO:0005768	biological_process;;cellular_component;;cellular_component;;cellular_component;;cellular_component;;cellular_component;;	BP:protein localization to membrane;;CC:Golgi apparatus;;CC:trans-Golgi network;;CC:integral component of membrane;;CC:membrane;;CC:endosome;;	------	------	------	------	ENOG410XPIW	S:Function unknown	XP_015626142.1	PREDICTED: transmembrane 9 superfamily member 11 [Oryza sativa Japonica Group]	sp|Q9FYQ8|TMN11_ARATH;;	Transmembrane 9 superfamily member 11 OS=Arabidopsis thaliana OX=3702 GN=TMN11 PE=2 SV=1;;	PF02990.13	EMP70	Endomembrane protein 70
Os12g0496700	GO:0005515	molecular_function;;	MF:protein binding;;	------	------	------	------	ENOG410Z2D0;;ENOG410YZFH;;ENOG410ZQYP	S:Function unknown;;	XP_015619452.1	PREDICTED: putative FBD-associated F-box protein At5g56440 [Oryza sativa Japonica Group]	------	------	PF08387.7;;PF00646.30	FBD;;F-box	FBD;;F-box domain
Os05g0195901	------	------	------	------	------	------	------	------	------	BAS92671.1	Os05g0195901, partial [Oryza sativa Japonica Group]	------	------	------	------	------
Os01g0289900	GO:0016746;;GO:0016747	molecular_function;;molecular_function;;	MF:transferase activity, transferring acyl groups;;MF:transferase activity, transferring acyl groups other than amino-acyl groups;;	------	------	------	------	ENOG410YADF;;ENOG411073P	S:Function unknown;;	BAS71649.1	Os01g0289900 [Oryza sativa Japonica Group]	sp|Q9ZWR8|ANTA_GENTR;;	Anthocyanin 5-aromatic acyltransferase OS=Gentiana triflora OX=55190 PE=1 SV=1;;	PF02458.12	Transferase	Transferase family
Os07g0569500	------	------	------	------	------	------	------	ENOG41121JN;;COG0500	S:Function unknown;;	XP_015647660.1	PREDICTED: protein-lysine methyltransferase METTL21D [Oryza sativa Japonica Group]	------	------	PF10294.6	Methyltransf_16	Lysine methyltransferase
Os06g0666650	GO:0006006;;GO:0055114;;GO:0009536;;GO:0050661;;GO:0051287;;GO:0016620	biological_process;;biological_process;;cellular_component;;molecular_function;;molecular_function;;molecular_function;;	BP:glucose metabolic process;;BP:oxidation-reduction process;;CC:plastid;;MF:NADP binding;;MF:NAD binding;;MF:oxidoreductase activity, acting on the aldehyde or oxo group of donors, NAD or NADP as acceptor;;	K00134	GAPDH, gapA	map00010;;map00710	Glycolysis / Gluconeogenesis;;Carbon fixation in photosynthetic organisms	COG0057	G:Carbohydrate transport and metabolism	XP_015641029.1	PREDICTED: glyceraldehyde-3-phosphate dehydrogenase GAPCP1, chloroplastic [Oryza sativa Japonica Group]	sp|Q5E924|G3PP2_ARATH;;	Glyceraldehyde-3-phosphate dehydrogenase GAPCP2, chloroplastic OS=Arabidopsis thaliana OX=3702 GN=GAPCP2 PE=2 SV=1;;	------	------	------
Os10g0134266	------	------	------	------	------	------	------	------	------	------	------	------	------	------	------	------
Os01g0686500	------	------	------	------	------	------	------	ENOG4110577;;ENOG411062N	S:Function unknown;;	BAF05821.1	Os01g0686500, partial [Oryza sativa Japonica Group]	------	------	PF07762.11	DUF1618	Protein of unknown function
Os10g0413400	GO:0010143;;GO:0016311;;GO:0008152;;GO:0016021;;GO:0016020;;GO:0016791;;GO:0090447;;GO:0016746	biological_process;;biological_process;;biological_process;;cellular_component;;cellular_component;;molecular_function;;molecular_function;;molecular_function;;	BP:cutin biosynthetic process;;BP:dephosphorylation;;BP:metabolic process;;CC:integral component of membrane;;CC:membrane;;MF:phosphatase activity;;MF:glycerol-3-phosphate 2-O-acyltransferase activity;;MF:transferase activity, transferring acyl groups;;	------	------	------	------	ENOG411066T;;ENOG41108QY;;ENOG4111F6Z	S:Function unknown;;	BAT10831.1	Os10g0413400 [Oryza sativa Japonica Group]	sp|O80437|GPAT6_ARATH;;	Glycerol-3-phosphate 2-O-acyltransferase 6 OS=Arabidopsis thaliana OX=3702 GN=GPAT6 PE=1 SV=1;;	PF12710.4;;PF01553.18	HAD;;Acyltransferase	haloacid dehalogenase-like hydrolase;;Acyltransferase
Os02g0265700	------	------	------	------	------	------	------	ENOG410YIX2	S:Function unknown	BAD27894.1	unknown protein [Oryza sativa Japonica Group]	------	------	------	------	------
Os12g0244901	------	------	------	------	------	------	------	------	------	BAH95597.1	Os12g0244901 [Oryza sativa Japonica Group]	------	------	------	------	------
Os01g0889000	GO:0006614;;GO:0006616;;GO:0005786;;GO:0005737;;GO:0048500;;GO:0005047;;GO:0008312;;GO:0005515	biological_process;;biological_process;;cellular_component;;cellular_component;;cellular_component;;molecular_function;;molecular_function;;molecular_function;;	BP:SRP-dependent cotranslational protein targeting to membrane;;BP:SRP-dependent cotranslational protein targeting to membrane, translocation;;CC:signal recognition particle, endoplasmic reticulum targeting;;CC:cytoplasm;;CC:signal recognition particle;;MF:signal recognition particle binding;;MF:7S RNA binding;;MF:protein binding;;	K03108	SRP72	map03060	Protein export	ENOG410XRWI	U:Intracellular trafficking, secretion, and vesicular transport	XP_015621360.1	PREDICTED: signal recognition particle subunit SRP72 [Oryza sativa Japonica Group]	sp|P33731|SRP72_CANLF;;	Signal recognition particle subunit SRP72 OS=Canis lupus familiaris OX=9615 GN=SRP72 PE=1 SV=3;;	PF08492.9;;PF17004.2;;PF12895.4	SRP72;;SRP_TPR_like;;ANAPC3	SRP72 RNA-binding domain;;Putative TPR-like repeat;;Anaphase-promoting complex, cyclosome, subunit 3
Os03g0836500	------	------	------	------	------	------	------	ENOG410YYVU	S:Function unknown	XP_015628016.1	PREDICTED: uncharacterized protein LOC4334705 [Oryza sativa Japonica Group]	------	------	------	------	------
Os12g0590550	------	------	------	------	------	------	------	------	------	BAD25414.1	hypothetical protein [Oryza sativa Japonica Group]	------	------	------	------	------
Os06g0731800	GO:0016192;;GO:0006886;;GO:0006810;;GO:0072583;;GO:0048268;;GO:0016020;;GO:0030118;;GO:0031410;;GO:0030659;;GO:0005905;;GO:0012505;;GO:0005886;;GO:0030130;;GO:0030132;;GO:0098805;;GO:0030125;;GO:0032050;;GO:0005198	biological_process;;biological_process;;biological_process;;biological_process;;biological_process;;cellular_component;;cellular_component;;cellular_component;;cellular_component;;cellular_component;;cellular_component;;cellular_component;;cellular_component;;cellular_component;;cellular_component;;cellular_component;;molecular_function;;molecular_function;;	BP:vesicle-mediated transport;;BP:intracellular protein transport;;BP:transport;;BP:clathrin-dependent endocytosis;;BP:clathrin coat assembly;;CC:membrane;;CC:clathrin coat;;CC:cytoplasmic vesicle;;CC:cytoplasmic vesicle membrane;;CC:clathrin-coated pit;;CC:endomembrane system;;CC:plasma membrane;;CC:clathrin coat of trans-Golgi network vesicle;;CC:clathrin coat of coated pit;;CC:whole membrane;;…	------	------	------	------	ENOG410YB93;;ENOG410YMJV	U:Intracellular trafficking, secretion, and vesicular transport;;	XP_015644113.1	PREDICTED: clathrin light chain 2 [Oryza sativa Japonica Group]	sp|Q5Z402|CLC2_ORYSJ;;	Clathrin light chain 2 OS=Oryza sativa subsp. japonica OX=39947 GN=Os06g0731800 PE=2 SV=1;;	PF01086.14	Clathrin_lg_ch	Clathrin light chain
Os10g0553800	GO:0055114;;GO:0009536;;GO:0050662;;GO:0004497;;GO:0050660;;GO:0004499;;GO:0050661;;GO:0000166;;GO:0016491	biological_process;;cellular_component;;molecular_function;;molecular_function;;molecular_function;;molecular_function;;molecular_function;;molecular_function;;molecular_function;;	BP:oxidation-reduction process;;CC:plastid;;MF:coenzyme binding;;MF:monooxygenase activity;;MF:flavin adenine dinucleotide binding;;MF:N,N-dimethylaniline monooxygenase activity;;MF:NADP binding;;MF:nucleotide binding;;MF:oxidoreductase activity;;	------	------	------	------	COG2072	P:Inorganic ion transport and metabolism	XP_015612837.1	PREDICTED: flavin-containing monooxygenase FMO GS-OX-like 4 [Oryza sativa Japonica Group]	sp|Q94BV5|GSXL4_ARATH;;	Flavin-containing monooxygenase FMO GS-OX-like 4 OS=Arabidopsis thaliana OX=3702 GN=At1g62600 PE=2 SV=1;;	PF00743.16;;PF13738.3;;PF07992.11;;PF13450.3;;PF01266.21;;PF00890.21;;PF13434.3;;PF03486.11;;PF01946.14	FMO-like;;Pyr_redox_3;;Pyr_redox_2;;NAD_binding_8;;DAO;;FAD_binding_2;;K_oxygenase;;HI0933_like;;Thi4	Flavin-binding monooxygenase-like;;Pyridine nucleotide-disulphide oxidoreductase;;Pyridine nucleotide-disulphide oxidoreductase;;NA;;FAD dependent oxidoreductase;;FAD binding domain;;L-lysine 6-monooxygenase;;HI0933-like protein;;Thi4 family
Os05g0310750	------	------	------	K06990	MEMO1	------	------	COG1355	S:Function unknown	XP_015638582.1	PREDICTED: LOW QUALITY PROTEIN: protein MEMO1-like [Oryza sativa Japonica Group]	sp|Q4QQR9|MEMO1_RAT;;	Protein MEMO1 OS=Rattus norvegicus OX=10116 GN=Memo1 PE=1 SV=1;;	PF01875.14	Memo	Memo-like protein
Os01g0558600	GO:0006888;;GO:0006886;;GO:0032482;;GO:0015031;;GO:0007264;;GO:0005622;;GO:0000139;;GO:0016020;;GO:0005789;;GO:0005886;;GO:0000166;;GO:0003924;;GO:0005525	biological_process;;biological_process;;biological_process;;biological_process;;biological_process;;cellular_component;;cellular_component;;cellular_component;;cellular_component;;cellular_component;;molecular_function;;molecular_function;;molecular_function;;	BP:ER to Golgi vesicle-mediated transport;;BP:intracellular protein transport;;BP:Rab protein signal transduction;;BP:protein transport;;BP:small GTPase mediated signal transduction;;CC:intracellular;;CC:Golgi membrane;;CC:membrane;;CC:endoplasmic reticulum membrane;;CC:plasma membrane;;MF:nucleotide binding;;MF:GTPase activity;;MF:GTP binding;;	K07874	RAB1A	------	------	ENOG410XQN5	S:Function unknown	XP_015617308.1	PREDICTED: ras-related protein RIC1 [Oryza sativa Japonica Group]	sp|P40392|RIC1_ORYSJ;;	Ras-related protein RIC1 OS=Oryza sativa subsp. japonica OX=39947 GN=RIC1 PE=2 SV=2;;	PF00071.19;;PF08477.10;;PF00025.18;;PF09439.7;;PF04670.9;;PF00009.24;;PF01926.20	Ras;;Roc;;Arf;;SRPRB;;Gtr1_RagA;;GTP_EFTU;;MMR_HSR1	Ras family;;Ras of Complex, Roc, domain of DAPkinase;;ADP-ribosylation factor family;;Signal recognition particle receptor beta subunit;;Gtr1/RagA G protein conserved region;;Elongation factor Tu GTP binding domain;;50S ribosome-binding GTPase
Os02g0153700	GO:0006468;;GO:0016310;;GO:0016021;;GO:0016020;;GO:0016301;;GO:0000166;;GO:0004674;;GO:0016740;;GO:0005515;;GO:0004672;;GO:0005524	biological_process;;biological_process;;cellular_component;;cellular_component;;molecular_function;;molecular_function;;molecular_function;;molecular_function;;molecular_function;;molecular_function;;molecular_function;;	BP:protein phosphorylation;;BP:phosphorylation;;CC:integral component of membrane;;CC:membrane;;MF:kinase activity;;MF:nucleotide binding;;MF:protein serine/threonine kinase activity;;MF:transferase activity;;MF:protein binding;;MF:protein kinase activity;;MF:ATP binding;;	------	------	------	------	COG4886;;COG0515	S:Function unknown;;T:Signal transduction mechanisms	XP_015625314.1	PREDICTED: tyrosine-sulfated glycopeptide receptor 1 [Oryza sativa Japonica Group]	sp|Q9C7S5|PSYR1_ARATH;;	Tyrosine-sulfated glycopeptide receptor 1 OS=Arabidopsis thaliana OX=3702 GN=PSY1R PE=1 SV=1;;	PF00069.22;;PF07714.14;;PF13855.3;;PF12799.4;;PF08263.9	Pkinase;;Pkinase_Tyr;;LRR_8;;LRR_4;;LRRNT_2	Protein kinase domain;;Protein tyrosine kinase;;Leucine rich repeat;;Leucine Rich repeats;;Leucine rich repeat N-terminal domain
Os02g0787100	GO:0044255;;GO:0009536;;GO:0052689	biological_process;;cellular_component;;molecular_function;;	BP:cellular lipid metabolic process;;CC:plastid;;MF:carboxylic ester hydrolase activity;;	------	------	------	------	ENOG4111F38;;ENOG410XSXJ	S:Function unknown;;	XP_015627358.1	PREDICTED: putative lipase C4A8.10 [Oryza sativa Japonica Group]	sp|P53118|ROG1_YEAST;;	Putative lipase ROG1 OS=Saccharomyces cerevisiae;;	PF05057.11	DUF676	Putative serine esterase
Os03g0621201	------	------	------	------	------	------	------	------	------	------	------	------	------	------	------	------
ENSRNA049470741	------	------	------	------	------	------	------	------	------	------	------	------	------	------	------	------
Os12g0147000	GO:0003680	molecular_function;;	MF:AT DNA binding;;	------	------	------	------	ENOG410YDQY	S:Function unknown	XP_015618627.1	PREDICTED: AT-hook motif nuclear-localized protein 7 [Oryza sativa Japonica Group]	sp|Q8VYJ2|AHL1_ARATH;;	AT-hook motif nuclear-localized protein 1 OS=Arabidopsis thaliana OX=3702 GN=AHL1 PE=1 SV=1;;	PF03479.12	DUF296	Domain of unknown function
Os02g0720450	GO:0006508;;GO:0030163;;GO:0004190;;GO:0003677	biological_process;;biological_process;;molecular_function;;molecular_function;;	BP:proteolysis;;BP:protein catabolic process;;MF:aspartic-type endopeptidase activity;;MF:DNA binding;;	------	------	------	------	ENOG410XNV7	S:Function unknown	BAD12875.1	putative chloroplast nucleoid DNA-binding protein cnd41 [Oryza sativa Japonica Group]	sp|Q8S9J6|ASPA_ARATH;;	Aspartyl protease family protein At5g10770 OS=Arabidopsis thaliana OX=3702 GN=At5g10770 PE=2 SV=1;;	------	------	------
Os12g0612700	GO:0006355;;GO:0005634;;GO:0008289;;GO:0003677	biological_process;;cellular_component;;molecular_function;;molecular_function;;	BP:regulation of transcription, DNA-templated;;CC:nucleus;;MF:lipid binding;;MF:DNA binding;;	K09338	HD-ZIP	------	------	ENOG410XQ3R	K:Transcription	XP_015620816.1	PREDICTED: homeobox-leucine zipper protein HOX33 [Oryza sativa Japonica Group]	sp|Q2QM96|HOX33_ORYSJ;;	Homeobox-leucine zipper protein HOX33 OS=Oryza sativa subsp. japonica OX=39947 GN=HOX33 PE=2 SV=1;;	PF01852.16;;PF08670.8;;PF00046.26	START;;MEKHLA;;Homeobox	START domain;;MEKHLA domain;;Homeobox domain
Os12g0514000	GO:0015992;;GO:1902600;;GO:0006810;;GO:0034219;;GO:0008643;;GO:0046323;;GO:1904659;;GO:0035428;;GO:0055085;;GO:0016020;;GO:0016021;;GO:0005887;;GO:0005355;;GO:0022891;;GO:0005215;;GO:0022857;;GO:0005351	biological_process;;biological_process;;biological_process;;biological_process;;biological_process;;biological_process;;biological_process;;biological_process;;biological_process;;cellular_component;;cellular_component;;cellular_component;;molecular_function;;molecular_function;;molecular_function;;molecular_function;;molecular_function;;	BP:proton transport;;BP:hydrogen ion transmembrane transport;;BP:transport;;BP:carbohydrate transmembrane transport;;BP:carbohydrate transport;;BP:glucose import;;BP:glucose transmembrane transport;;BP:hexose transmembrane transport;;BP:transmembrane transport;;CC:membrane;;CC:integral component of membrane;;CC:integral component of plasma membrane;;MF:glucose transmembrane transporter activity;;…	------	------	------	------	ENOG410XNQK	G:Carbohydrate transport and metabolism	XP_015618315.1	PREDICTED: polyol transporter 5 [Oryza sativa Japonica Group]	sp|Q8VZ80|PLT5_ARATH;;	Polyol transporter 5 OS=Arabidopsis thaliana OX=3702 GN=PLT5 PE=1 SV=2;;	PF00083.21;;PF07690.13;;PF06609.10	Sugar_tr;;MFS_1;;TRI12	Sugar;;Major Facilitator Superfamily;;Fungal trichothecene efflux pump
Os06g0161900	------	------	------	------	------	------	------	ENOG41105YP;;ENOG411048P	S:Function unknown;;	XP_015643795.1	PREDICTED: uncharacterized protein LOC4340213 [Oryza sativa Japonica Group]	------	------	PF04601.10	DUF569	Domain of unknown function
Os02g0669000	GO:0016788	molecular_function;;	MF:hydrolase activity, acting on ester bonds;;	------	------	------	------	ENOG410YED5;;COG3240;;ENOG410ZRT0	S:Function unknown;;	BAS80216.1	Os02g0669000, partial [Oryza sativa Japonica Group]	sp|Q9FIA1|GDL87_ARATH;;	GDSL esterase/lipase At5g55050 OS=Arabidopsis thaliana OX=3702 GN=At5g55050 PE=2 SV=1;;	PF00657.19	Lipase_GDSL	GDSL-like Lipase/Acylhydrolase
Os06g0294501	------	------	------	------	------	------	------	------	------	BAD53445.1	hypothetical protein [Oryza sativa Japonica Group]	------	------	------	------	------
Os06g0727300	GO:0045489;;GO:0071555;;GO:0005794;;GO:0009536;;GO:0016021;;GO:0000139;;GO:0016740;;GO:0016757;;GO:0047262	biological_process;;biological_process;;cellular_component;;cellular_component;;cellular_component;;cellular_component;;molecular_function;;molecular_function;;molecular_function;;	BP:pectin biosynthetic process;;BP:cell wall organization;;CC:Golgi apparatus;;CC:plastid;;CC:integral component of membrane;;CC:Golgi membrane;;MF:transferase activity;;MF:transferase activity, transferring glycosyl groups;;MF:polygalacturonate 4-alpha-galacturonosyltransferase activity;;	K13648	GAUT	map00520	Amino sugar and nucleotide sugar metabolism	ENOG410YCD3;;COG0515	G:Carbohydrate transport and metabolism;;T:Signal transduction mechanisms	BAD61814.1	putative glycosyl transferase protein A [Oryza sativa Japonica Group]	sp|Q0WQD2|GAUT3_ARATH;;	Probable galacturonosyltransferase 3 OS=Arabidopsis thaliana OX=3702 GN=GAUT3 PE=2 SV=2;;	PF01501.17	Glyco_transf_8	Glycosyl transferase family 8
Os01g0730100	GO:0016829;;GO:0005515	molecular_function;;molecular_function;;	MF:lyase activity;;MF:protein binding;;	------	------	------	------	ENOG410ZQJ0;;ENOG410ZTU3;;ENOG411188E;;ENOG410YTU9	S:Function unknown;;	XP_015634998.1	PREDICTED: F-box/LRR-repeat protein At3g59200 [Oryza sativa Japonica Group]	sp|Q9LX51|FBL64_ARATH;;	F-box/LRR-repeat protein At3g59200 OS=Arabidopsis thaliana OX=3702 GN=At3g59200 PE=2 SV=1;;	PF08387.7	FBD	FBD
Os06g0187050	GO:0009452;;GO:0001510;;GO:0008168	biological_process;;biological_process;;molecular_function;;	BP:7-methylguanosine RNA capping;;BP:RNA methylation;;MF:methyltransferase activity;;	K14292	TGS1	map03013	RNA transport	COG1474;;ENOG410XRUD	L:Replication, recombination and repair;;S:Function unknown	XP_015641586.1	PREDICTED: trimethylguanosine synthase-like [Oryza sativa Japonica Group]	sp|P85107|TGS1_RAT;;	Trimethylguanosine synthase OS=Rattus norvegicus OX=10116 GN=Tgs1 PE=1 SV=1;;	------	------	------
Os05g0160300	GO:0009627;;GO:0005504	biological_process;;molecular_function;;	BP:systemic acquired resistance;;MF:fatty acid binding;;	------	------	------	------	ENOG410YQ10	S:Function unknown	XP_015637909.1	PREDICTED: non-specific lipid-transfer protein [Oryza sativa Japonica Group]	------	------	PF14368.3;;PF00234.19	LTP_2;;Tryp_alpha_amyl	Probable lipid transfer;;Protease inhibitor/seed storage/LTP family
Os03g0419100	GO:0045892;;GO:0007165;;GO:0005634	biological_process;;biological_process;;cellular_component;;	BP:negative regulation of transcription, DNA-templated;;BP:signal transduction;;CC:nucleus;;	------	------	------	------	ENOG410YWGT	S:Function unknown	EAZ27349.1	hypothetical protein OsJ_11293 [Oryza sativa Japonica Group]	sp|Q10JI3|NNJA3_ORYSJ;;	Ninja-family protein Os03g0419100 OS=Oryza sativa subsp. japonica OX=39947 GN=Os03g0419100 PE=2 SV=1;;	PF07897.8;;PF16135.2;;PF16136.2	EAR;;Jas;;NINJA_B	Ethylene-responsive binding factor-associated repression;;TPL-binding domain in jasmonate signalling;;Putative nuclear localisation signal
Os02g0567900	GO:0005829;;GO:0097159;;GO:0000166;;GO:0003723;;GO:0003676;;GO:1901363;;GO:0003729	cellular_component;;molecular_function;;molecular_function;;molecular_function;;molecular_function;;molecular_function;;molecular_function;;	CC:cytosol;;MF:organic cyclic compound binding;;MF:nucleotide binding;;MF:RNA binding;;MF:nucleic acid binding;;MF:heterocyclic compound binding;;MF:mRNA binding;;	------	------	------	------	COG0724	S:Function unknown	BAD17764.1	putative nucleic acid binding protein [Oryza sativa Japonica Group]	sp|Q9SX80|R47CP_ARATH;;	Polyadenylate-binding protein RBP47C' OS=Arabidopsis thaliana OX=3702 GN=RBP47C' PE=2 SV=1;;	PF00076.19;;PF16367.2;;PF13893.3;;PF08777.8	RRM_1;;RRM_7;;RRM_5;;RRM_3	RNA recognition motif.;;RNA recognition motif;;RNA recognition motif.;;RNA binding motif
Os07g0273600	GO:0043531	molecular_function;;	MF:ADP binding;;	------	------	------	------	COG4886	K:Transcription	XP_015644861.1	PREDICTED: LOW QUALITY PROTEIN: putative disease resistance RPP13-like protein 1 [Oryza sativa Japonica Group]	sp|Q9LRR5|DRL21_ARATH;;	Putative disease resistance protein At3g14460 OS=Arabidopsis thaliana OX=3702 GN=At3g14460 PE=3 SV=1;;	PF00931.19;;PF13191.3;;PF05729.9	NB-ARC;;AAA_16;;NACHT	NB-ARC domain;;AAA ATPase domain;;NACHT domain
Os05g0549100	GO:0006468;;GO:0007623;;GO:0042548;;GO:0009643;;GO:0042651;;GO:0009507;;GO:0004674;;GO:0004672;;GO:0005524	biological_process;;biological_process;;biological_process;;biological_process;;cellular_component;;cellular_component;;molecular_function;;molecular_function;;molecular_function;;	BP:protein phosphorylation;;BP:circadian rhythm;;BP:regulation of photosynthesis, light reaction;;BP:photosynthetic acclimation;;CC:thylakoid membrane;;CC:chloroplast;;MF:protein serine/threonine kinase activity;;MF:protein kinase activity;;MF:ATP binding;;	------	------	------	------	ENOG410XPP3	T:Signal transduction mechanisms	XP_015639436.1	PREDICTED: serine/threonine-protein kinase STN7, chloroplastic [Oryza sativa Japonica Group]	sp|Q9S713|STT7_ARATH;;	Serine/threonine-protein kinase STN7, chloroplastic OS=Arabidopsis thaliana OX=3702 GN=STN7 PE=1 SV=1;;	PF00069.22;;PF07714.14;;PF13095.3	Pkinase;;Pkinase_Tyr;;FTA2	Protein kinase domain;;Protein tyrosine kinase;;Kinetochore Sim4 complex subunit FTA2
Os05g0150733	GO:0046872	molecular_function;;	MF:metal ion binding;;	------	------	------	------	COG2608	L:Replication, recombination and repair	XP_015638296.1	PREDICTED: glycine-rich cell wall structural protein 1.0 [Oryza sativa Japonica Group]	------	------	------	------	------
Os08g0237100	------	------	------	------	------	------	------	------	------	BAT04471.1	Os08g0237100, partial [Oryza sativa Japonica Group]	------	------	------	------	------
Os04g0546500	GO:0019915;;GO:0016020;;GO:0016021;;GO:0005811;;GO:0012511	biological_process;;cellular_component;;cellular_component;;cellular_component;;cellular_component;;	BP:lipid storage;;CC:membrane;;CC:integral component of membrane;;CC:lipid particle;;CC:monolayer-surrounded lipid storage body;;	------	------	------	------	ENOG410YP7Y	S:Function unknown	CAE02016.3	OSJNBa0079A21.14 [Oryza sativa Japonica Group]	sp|Q42980|OLEO1_ORYSJ;;	Oleosin 16 kDa OS=Oryza sativa subsp. japonica OX=39947 GN=OLE16 PE=2 SV=3;;	PF01277.14	Oleosin	Oleosin
Os04g0131900	GO:0005975;;GO:0052696;;GO:0009813;;GO:0030259;;GO:0043231;;GO:0016740;;GO:0016906;;GO:0016758;;GO:0008194	biological_process;;biological_process;;biological_process;;biological_process;;cellular_component;;molecular_function;;molecular_function;;molecular_function;;molecular_function;;	BP:carbohydrate metabolic process;;BP:flavonoid glucuronidation;;BP:flavonoid biosynthetic process;;BP:lipid glycosylation;;CC:intracellular membrane-bounded organelle;;MF:transferase activity;;MF:sterol 3-beta-glucosyltransferase activity;;MF:transferase activity, transferring hexosyl groups;;MF:UDP-glycosyltransferase activity;;	K05841	E2.4.1.173	------	------	COG1819	S:Function unknown	XP_015636570.1	PREDICTED: sterol 3-beta-glucosyltransferase UGT80A2 isoform X1 [Oryza sativa Japonica Group]	sp|Q9M8Z7|U80A2_ARATH;;	Sterol 3-beta-glucosyltransferase UGT80A2 OS=Arabidopsis thaliana OX=3702 GN=UGT80A2 PE=1 SV=1;;	PF03033.17;;PF00201.15	Glyco_transf_28;;UDPGT	Glycosyltransferase family 28 N-terminal domain;;UDP-glucoronosyl and UDP-glucosyl transferase
Os08g0184700	------	------	------	------	------	------	------	------	------	BAT04125.1	Os08g0184700 [Oryza sativa Japonica Group]	------	------	------	------	------
Os01g0286100	GO:0090229;;GO:0006355;;GO:0009536;;GO:0005634;;GO:0005515;;GO:0003677;;GO:0046983	biological_process;;biological_process;;cellular_component;;cellular_component;;molecular_function;;molecular_function;;molecular_function;;	BP:negative regulation of red or far-red light signaling pathway;;BP:regulation of transcription, DNA-templated;;CC:plastid;;CC:nucleus;;MF:protein binding;;MF:DNA binding;;MF:protein dimerization activity;;	K12126	PIF3	map04712;;map04075	Circadian rhythm - plant;;Plant hormone signal transduction	ENOG4111SYS;;ENOG41107PA	K:Transcription;;S:Function unknown	BAS71627.1	Os01g0286100, partial [Oryza sativa Japonica Group]	sp|Q6AT90|APG_ORYSJ;;	Transcription factor APG OS=Oryza sativa subsp. japonica OX=39947 GN=APG PE=1 SV=1;;	PF00010.23	HLH	Helix-loop-helix DNA-binding domain
Os05g0551650	GO:0008033;;GO:0006400;;GO:0009536;;GO:0005739;;GO:0052623;;GO:0052622;;GO:0016740;;GO:0052381	biological_process;;biological_process;;cellular_component;;cellular_component;;molecular_function;;molecular_function;;molecular_function;;molecular_function;;	BP:tRNA processing;;BP:tRNA modification;;CC:plastid;;CC:mitochondrion;;MF:ADP dimethylallyltransferase activity;;MF:ATP dimethylallyltransferase activity;;MF:transferase activity;;MF:tRNA dimethylallyltransferase activity;;	K10760	IPT	map00908	Zeatin biosynthesis	COG0324	J:Translation, ribosomal structure and biogenesis	AAT85187.1	unknown protein [Oryza sativa Japonica Group]	sp|Q94ID3|IPT1_ARATH;;	Adenylate isopentenyltransferase 1, chloroplastic OS=Arabidopsis thaliana OX=3702 GN=IPT1 PE=1 SV=2;;	------	------	------
Os03g0704901	GO:0009536	cellular_component;;	CC:plastid;;	K20456	OSBP	------	------	ENOG410XP9E	S:Function unknown	ABF98450.1	Oxysterol-binding protein, expressed [Oryza sativa Japonica Group]	sp|Q8L751|ORP1C_ARATH;;	Oxysterol-binding protein-related protein 1C OS=Arabidopsis thaliana OX=3702 GN=ORP1C PE=2 SV=1;;	------	------	------
Os03g0204500	------	------	------	------	------	------	------	------	------	XP_015630242.1	PREDICTED: uncharacterized protein LOC9271258 [Oryza sativa Japonica Group]	------	------	------	------	------
Os04g0452700	GO:0015992;;GO:1902600;;GO:0034219;;GO:0008643;;GO:0046323;;GO:1904659;;GO:0055085;;GO:0016021;;GO:0016020;;GO:0005887;;GO:0005355;;GO:0022891;;GO:0015293;;GO:0005215;;GO:0022857;;GO:0005351	biological_process;;biological_process;;biological_process;;biological_process;;biological_process;;biological_process;;biological_process;;cellular_component;;cellular_component;;cellular_component;;molecular_function;;molecular_function;;molecular_function;;molecular_function;;molecular_function;;molecular_function;;	BP:proton transport;;BP:hydrogen ion transmembrane transport;;BP:carbohydrate transmembrane transport;;BP:carbohydrate transport;;BP:glucose import;;BP:glucose transmembrane transport;;BP:transmembrane transport;;CC:integral component of membrane;;CC:membrane;;CC:integral component of plasma membrane;;MF:glucose transmembrane transporter activity;;MF:substrate-specific transmembrane transporter a…	------	------	------	------	ENOG410XNQK	G:Carbohydrate transport and metabolism	XP_015636547.1	PREDICTED: sugar transport protein 5 [Oryza sativa Japonica Group]	sp|Q0JCR9|MST1_ORYSJ;;	Sugar transport protein MST1 OS=Oryza sativa subsp. japonica OX=39947 GN=MST1 PE=2 SV=1;;	PF00083.21;;PF07690.13	Sugar_tr;;MFS_1	Sugar;;Major Facilitator Superfamily
Os09g0473502	GO:0006979	biological_process;;	BP:response to oxidative stress;;	------	------	------	------	ENOG410YE1H	S:Function unknown	BAD22252.1	unknown protein [Oryza sativa Japonica Group]	sp|B6TTV8|WTF1_MAIZE;;	Protein WHAT'S THIS FACTOR 1 OS=Zea mays OX=4577 GN=WTF1 PE=1 SV=1;;	------	------	------
Os12g0574000	GO:0003333;;GO:0016020;;GO:0016021;;GO:0005774;;GO:0015171	biological_process;;cellular_component;;cellular_component;;cellular_component;;molecular_function;;	BP:amino acid transmembrane transport;;CC:membrane;;CC:integral component of membrane;;CC:vacuolar membrane;;MF:amino acid transmembrane transporter activity;;	K15015	SLC32A, VGAT	------	------	COG0814	S:Function unknown	XP_015619537.1	PREDICTED: vacuolar amino acid transporter 1 [Oryza sativa Japonica Group]	sp|F4IUW3|AVT1C_ARATH;;	Amino acid transporter AVT1C OS=Arabidopsis thaliana OX=3702 GN=AVT1C PE=1 SV=1;;	PF01490.15	Aa_trans	Transmembrane amino acid transporter protein
Os01g0504950	GO:0003824;;GO:0016829;;GO:0000287;;GO:0030976;;GO:0016831	molecular_function;;molecular_function;;molecular_function;;molecular_function;;molecular_function;;	MF:catalytic activity;;MF:lyase activity;;MF:magnesium ion binding;;MF:thiamine pyrophosphate binding;;MF:carboxy-lyase activity;;	K12261	HACL1	map04146	Peroxisome	COG0028	V:Defense mechanisms	BAG89365.1	unnamed protein product [Oryza sativa Japonica Group]	sp|Q0JMH0|HACL_ORYSJ;;	2-hydroxyacyl-CoA lyase OS=Oryza sativa subsp. japonica OX=39947 GN=Os01g0505400 PE=3 SV=3;;	------	------	------
Os10g0410750	GO:0006468;;GO:0016020;;GO:0000166;;GO:0005524;;GO:0004672	biological_process;;cellular_component;;molecular_function;;molecular_function;;molecular_function;;	BP:protein phosphorylation;;CC:membrane;;MF:nucleotide binding;;MF:ATP binding;;MF:protein kinase activity;;	K04733;K17302	IRAK4;COPB2, SEC27	------	------	COG0515;;ENOG410XQGS;;ENOG410YBSH	S:Function unknown;;	XP_020166218.1	receptor-like serine/threonine-protein kinase SD1-6 isoform X2 [Aegilops tauschii subsp. tauschii]	sp|Q8L7G3|CRK7_ARATH;;	Cysteine-rich receptor-like protein kinase 7 OS=Arabidopsis thaliana OX=3702 GN=CRK7 PE=2 SV=1;;	PF00069.22;;PF07714.14	Pkinase;;Pkinase_Tyr	Protein kinase domain;;Protein tyrosine kinase
Os03g0278533	GO:0005737;;GO:0003723;;GO:0000166	cellular_component;;molecular_function;;molecular_function;;	CC:cytoplasm;;MF:RNA binding;;MF:nucleotide binding;;	K13126	PABPC	map03018;;map03013;;map03015	RNA degradation;;RNA transport;;mRNA surveillance pathway	ENOG410XR5X	S:Function unknown	XP_015630119.1	PREDICTED: polyadenylate-binding protein 7 [Oryza sativa Japonica Group]	sp|Q4P8R9|PABP_USTMA;;	Polyadenylate-binding protein, cytoplasmic and nuclear OS=Ustilago maydis;;	------	------	------
Os06g0135460	GO:0006633;;GO:0044710;;GO:0050896;;GO:0055114;;GO:0051213;;GO:0016702;;GO:0046872;;GO:0016491	biological_process;;biological_process;;biological_process;;biological_process;;molecular_function;;molecular_function;;molecular_function;;molecular_function;;	BP:fatty acid biosynthetic process;;BP:single-organism metabolic process;;BP:response to stimulus;;BP:oxidation-reduction process;;MF:dioxygenase activity;;MF:oxidoreductase activity, acting on single donors with incorporation of molecular oxygen, incorporation of two atoms of oxygen;;MF:metal ion binding;;MF:oxidoreductase activity;;	K15718	LOX1_5	map00591	Linoleic acid metabolism	ENOG410YN4N;;ENOG410XT0Q	S:Function unknown;;O:Posttranslational modification, protein turnover, chaperones	BAD68453.1	lipoxygenase-like [Oryza sativa Japonica Group]	sp|Q76I22|LOX1_ORYSJ;;	Linoleate 9S-lipoxygenase 1 OS=Oryza sativa subsp. japonica OX=39947 GN=Os03g0699700 PE=2 SV=2;;	PF00305.16	Lipoxygenase	Lipoxygenase
Os08g0476700	------	------	------	------	------	------	------	------	------	BAT05890.1	Os08g0476700, partial [Oryza sativa Japonica Group]	------	------	------	------	------
Os06g0164000	GO:0016925;;GO:0009536;;GO:0008270;;GO:0019789	biological_process;;cellular_component;;molecular_function;;molecular_function;;	BP:protein sumoylation;;CC:plastid;;MF:zinc ion binding;;MF:SUMO transferase activity;;	K04706	PIAS1	map04120	Ubiquitin mediated proteolysis	ENOG410XQ2E	S:Function unknown	XP_015643308.1	PREDICTED: E4 SUMO-protein ligase PIAL1 [Oryza sativa Japonica Group]	sp|F4JYG0|PIAL2_ARATH;;	E4 SUMO-protein ligase PIAL2 OS=Arabidopsis thaliana OX=3702 GN=PIAL2 PE=1 SV=1;;	PF02891.17;;PF11789.5	zf-MIZ;;zf-Nse	MIZ/SP-RING zinc finger;;Zinc-finger of the MIZ type in Nse subunit
ENSRNA049474588	------	------	------	------	------	------	------	ENOG4111JBG	K:Transcription	XP_010647461.2	PREDICTED: uncharacterized protein LOC104878589, partial [Vitis vinifera]	------	------	------	------	------
Os08g0388300	GO:0005515;;GO:0043531	molecular_function;;molecular_function;;	MF:protein binding;;MF:ADP binding;;	------	------	------	------	COG4886	S:Function unknown	XP_015648081.1	PREDICTED: putative disease resistance RPP13-like protein 3 isoform X1 [Oryza sativa Japonica Group]	sp|Q39214|RPM1_ARATH;;	Disease resistance protein RPM1 OS=Arabidopsis thaliana OX=3702 GN=RPM1 PE=1 SV=1;;	PF00931.19;;PF12799.4;;PF13855.3	NB-ARC;;LRR_4;;LRR_8	NB-ARC domain;;Leucine Rich repeats;;Leucine rich repeat
Os04g0405150	GO:0033365;;GO:0071806;;GO:0009941;;GO:0016021;;GO:0015266	biological_process;;biological_process;;cellular_component;;cellular_component;;molecular_function;;	BP:protein localization to organelle;;BP:protein transmembrane transport;;CC:chloroplast envelope;;CC:integral component of membrane;;MF:protein channel activity;;	------	------	------	------	ENOG4111UT5	O:Posttranslational modification, protein turnover, chaperones	XP_015636347.1	PREDICTED: uncharacterized protein LOC4335748 [Oryza sativa Japonica Group]	sp|Q9FLT9|HP302_ARATH;;	Chloroplastic import inner membrane translocase subunit HP30-2 OS=Arabidopsis thaliana OX=3702 GN=HP30-2 PE=1 SV=1;;	------	------	------
Os03g0593200	GO:0055114;;GO:0016020;;GO:0016021;;GO:0050660;;GO:0016614	biological_process;;cellular_component;;cellular_component;;molecular_function;;molecular_function;;	BP:oxidation-reduction process;;CC:membrane;;CC:integral component of membrane;;MF:flavin adenine dinucleotide binding;;MF:oxidoreductase activity, acting on CH-OH group of donors;;	------	------	------	------	COG1253	T:Signal transduction mechanisms	BAS85140.1	Os03g0593200, partial [Oryza sativa Japonica Group]	sp|Q84R21|Y1559_ARATH;;	DUF21 domain-containing protein At1g55930, chloroplastic OS=Arabidopsis thaliana OX=3702 GN=CBSDUFCH2 PE=2 SV=2;;	PF01595.17;;PF03471.14;;PF00571.25	DUF21;;CorC_HlyC;;CBS	Domain of unknown function DUF21;;Transporter associated domain;;CBS domain
Os11g0442500	GO:0006355;;GO:0005634;;GO:0003700;;GO:0043565;;GO:0046983	biological_process;;cellular_component;;molecular_function;;molecular_function;;molecular_function;;	BP:regulation of transcription, DNA-templated;;CC:nucleus;;MF:transcription factor activity, sequence-specific DNA binding;;MF:sequence-specific DNA binding;;MF:protein dimerization activity;;	------	------	------	------	ENOG411067R;;ENOG4111T9V;;COG0484;;ENOG410YG35	S:Function unknown;;K:Transcription;;O:Posttranslational modification, protein turnover, chaperones;;K:Transcription	BAT13872.1	Os11g0442500 [Oryza sativa Japonica Group]	sp|Q9FJL4|BH078_ARATH;;	Transcription factor bHLH78 OS=Arabidopsis thaliana OX=3702 GN=BHLH78 PE=1 SV=1;;	PF00010.23	HLH	Helix-loop-helix DNA-binding domain
Os02g0145000	------	------	------	------	------	------	------	------	------	EAY84455.1	hypothetical protein OsI_05830 [Oryza sativa Indica Group]	------	------	------	------	------
Os11g0428800	GO:0022900;;GO:0046658;;GO:0009055	biological_process;;cellular_component;;molecular_function;;	BP:electron transport chain;;CC:anchored component of plasma membrane;;MF:electron carrier activity;;	------	------	------	------	ENOG4111CEV;;ENOG4111DKN;;ENOG410Z2X5;;ENOG410Z0W4;;ENOG410YPS7;;ENOG41114M3	S:Function unknown;;	XP_015615799.1	PREDICTED: basic blue protein [Oryza sativa Japonica Group]	sp|Q41001|BCP_PEA;;	Blue copper protein OS=Pisum sativum OX=3888 PE=2 SV=1;;	PF02298.14	Cu_bind_like	Plastocyanin-like domain
Os05g0588850	GO:0005524;;GO:0000166	molecular_function;;molecular_function;;	MF:ATP binding;;MF:nucleotide binding;;	K08900	BCS1	------	------	COG0465	O:Posttranslational modification, protein turnover, chaperones	BAS95606.1	Os05g0588850 [Oryza sativa Japonica Group]	sp|Q147F9|AATPC_ARATH;;	AAA-ATPase At3g50940 OS=Arabidopsis thaliana OX=3702 GN=At3g50940 PE=2 SV=1;;	PF14363.3;;PF00004.26	AAA_assoc;;AAA	Domain associated at C-terminal with AAA;;ATPase family associated with various cellular activities
Os03g0280000	GO:0055085;;GO:0005887;;GO:0016021;;GO:0016020;;GO:0005886;;GO:0042626;;GO:0000166;;GO:0016887;;GO:0005524	biological_process;;cellular_component;;cellular_component;;cellular_component;;cellular_component;;molecular_function;;molecular_function;;molecular_function;;molecular_function;;	BP:transmembrane transport;;CC:integral component of plasma membrane;;CC:integral component of membrane;;CC:membrane;;CC:plasma membrane;;MF:ATPase activity, coupled to transmembrane movement of substances;;MF:nucleotide binding;;MF:ATPase activity;;MF:ATP binding;;	K05658	ABCB1, CD243	map02010;;map05226	ABC transporters;;Gastric cancer	COG1132	V:Defense mechanisms	BAF11650.2	Os03g0280000, partial [Oryza sativa Japonica Group]	sp|Q9M3B9|AB20B_ARATH;;	ABC transporter B family member 20 OS=Arabidopsis thaliana OX=3702 GN=ABCB20 PE=1 SV=1;;	PF00664.20;;PF00005.24;;PF13175.3	ABC_membrane;;ABC_tran;;AAA_15	ABC transporter transmembrane region;;ABC transporter;;AAA ATPase domain
Os12g0548100	GO:0051304;;GO:0007076;;GO:0010032;;GO:0009556;;GO:0000779;;GO:0000799;;GO:0042393;;GO:0003682	biological_process;;biological_process;;biological_process;;biological_process;;cellular_component;;cellular_component;;molecular_function;;molecular_function;;	BP:chromosome separation;;BP:mitotic chromosome condensation;;BP:meiotic chromosome condensation;;BP:microsporogenesis;;CC:condensed chromosome, centromeric region;;CC:nuclear condensin complex;;MF:histone binding;;MF:chromatin binding;;	K11491	NCAPD3	------	------	ENOG410XSGK	S:Function unknown	XP_015618715.1	PREDICTED: condensin-2 complex subunit D3 [Oryza sativa Japonica Group]	sp|Q6ZQK0|CNDD3_MOUSE;;	Condensin-2 complex subunit D3 OS=Mus musculus OX=10090 GN=Ncapd3 PE=1 SV=3;;	PF12717.4	Cnd1	non-SMC mitotic condensation complex subunit 1
Os06g0328800	GO:0016021	cellular_component;;	CC:integral component of membrane;;	------	------	------	------	ENOG410Z7P2	S:Function unknown	XP_015641659.1	PREDICTED: uncharacterized protein LOC4340914 [Oryza sativa Japonica Group]	sp|O22807|GALS1_ARATH;;	Galactan beta-1,4-galactosyltransferase GALS1 OS=Arabidopsis thaliana OX=3702 GN=GALS1 PE=2 SV=2;;	PF01697.24;;PF13704.3	Glyco_transf_92;;Glyco_tranf_2_4	Glycosyltransferase family 92;;Glycosyl transferase family 2
Os07g0105100	GO:0006366;;GO:0006360;;GO:0006351;;GO:0006383;;GO:0005736;;GO:0005666;;GO:0005665;;GO:0001056;;GO:0003677;;GO:0001054;;GO:0001055;;GO:0003899;;GO:0008270	biological_process;;biological_process;;biological_process;;biological_process;;cellular_component;;cellular_component;;cellular_component;;molecular_function;;molecular_function;;molecular_function;;molecular_function;;molecular_function;;molecular_function;;	BP:transcription from RNA polymerase II promoter;;BP:transcription from RNA polymerase I promoter;;BP:transcription, DNA-templated;;BP:transcription from RNA polymerase III promoter;;CC:DNA-directed RNA polymerase I complex;;CC:DNA-directed RNA polymerase III complex;;CC:DNA-directed RNA polymerase II, core complex;;MF:RNA polymerase III activity;;MF:DNA binding;;MF:RNA polymerase I activity;;MF:…	K03009	RPB12, POLR2K	map00240;;map03020;;map00230	Pyrimidine metabolism;;RNA polymerase;;Purine metabolism	COG1996	K:Transcription	BAS99704.1	Os07g0105100 [Oryza sativa Japonica Group]	sp|Q9FLM8|NRPBC_ARATH;;	DNA-directed RNA polymerases II, IV and V subunit 12 OS=Arabidopsis thaliana OX=3702 GN=NRPB12 PE=1 SV=1;;	PF03604.10	DNA_RNApol_7kD	DNA directed RNA polymerase, 7 kDa subunit
Os03g0826000	------	------	------	------	------	------	------	ENOG411137V;;ENOG410YA78;;ENOG411051R	O:Posttranslational modification, protein turnover, chaperones;;S:Function unknown;;S:Function unknown	XP_015629079.1	PREDICTED: uncharacterized protein LOC4334637 [Oryza sativa Japonica Group]	------	------	PF14309.3;;PF14383.3	DUF4378;;VARLMGL	Domain of unknown function;;DUF761-associated sequence motif
Os12g0534100	GO:0009536	cellular_component;;	CC:plastid;;	------	------	------	------	ENOG4111QN5	S:Function unknown	XP_015618219.1	PREDICTED: uncharacterized protein LOC4352412 [Oryza sativa Japonica Group]	------	------	------	------	------
Os05g0437050	------	------	------	------	------	------	------	ENOG410YYVP	S:Function unknown	BAS94208.1	Os05g0437050 [Oryza sativa Japonica Group]	------	------	------	------	------
Os01g0778400	GO:0016021;;GO:0016020	cellular_component;;cellular_component;;	CC:integral component of membrane;;CC:membrane;;	------	------	------	------	------	------	BAS74623.1	Os01g0778400, partial [Oryza sativa Japonica Group]	------	------	------	------	------
Os04g0649000	------	------	------	------	------	------	------	------	------	EEE61804.1	hypothetical protein OsJ_16419 [Oryza sativa Japonica Group]	------	------	------	------	------
Os05g0207200	GO:0048731;;GO:0005739;;GO:0005515	biological_process;;cellular_component;;molecular_function;;	BP:system development;;CC:mitochondrion;;MF:protein binding;;	------	------	------	------	ENOG410Z7Z7	S:Function unknown	XP_015640552.1	PREDICTED: putative pentatricopeptide repeat-containing protein At1g53330 [Oryza sativa Japonica Group]	sp|Q9MAG8|PPR79_ARATH;;	Putative pentatricopeptide repeat-containing protein At1g53330 OS=Arabidopsis thaliana OX=3702 GN=At1g53330 PE=3 SV=1;;	PF13041.3;;PF12854.4;;PF01535.17;;PF13812.3;;PF17177.1	PPR_2;;PPR_1;;PPR;;PPR_3;;PPR_long	PPR repeat family;;PPR repeat;;PPR repeat;;Pentatricopeptide repeat domain;;Pentacotripeptide-repeat region of PROPR
Os02g0116000	GO:0046872;;GO:0003676	molecular_function;;molecular_function;;	MF:metal ion binding;;MF:nucleic acid binding;;	K09191	GTF3A	------	------	COG5048	O:Posttranslational modification, protein turnover, chaperones	XP_015626855.1	PREDICTED: zinc finger protein 729 [Oryza sativa Japonica Group]	sp|Q84MZ4|TF3A_ARATH;;	Transcription factor IIIA OS=Arabidopsis thaliana OX=3702 GN=TFIIIA PE=1 SV=1;;	PF13894.3;;PF00096.23	zf-C2H2_4;;zf-C2H2	C2H2-type zinc finger;;Zinc finger, C2H2 type
Os01g0245532	------	------	------	------	------	------	------	ENOG41104T5	S:Function unknown	XP_015637150.1	PREDICTED: uncharacterized protein LOC107275445 [Oryza sativa Japonica Group]	------	------	PF07762.11	DUF1618	Protein of unknown function
Os04g0121800	GO:0016021;;GO:0016020	cellular_component;;cellular_component;;	CC:integral component of membrane;;CC:membrane;;	------	------	------	------	------	------	EEE60410.1	hypothetical protein OsJ_13599 [Oryza sativa Japonica Group]	------	------	------	------	------
Os03g0655600	GO:0006355;;GO:0008270	biological_process;;molecular_function;;	BP:regulation of transcription, DNA-templated;;MF:zinc ion binding;;	------	------	------	------	ENOG410ZJSX	S:Function unknown	XP_015631605.1	PREDICTED: protein FAR1-RELATED SEQUENCE 5 [Oryza sativa Japonica Group]	sp|Q9SZL8|FRS5_ARATH;;	Protein FAR1-RELATED SEQUENCE 5 OS=Arabidopsis thaliana OX=3702 GN=FRS5 PE=1 SV=1;;	PF03101.12;;PF10551.6;;PF04434.14	FAR1;;MULE;;SWIM	FAR1 DNA-binding domain;;MULE transposase domain;;SWIM zinc finger
Os06g0586000	------	------	------	------	------	------	------	------	------	BAD34182.1	unknown protein [Oryza sativa Japonica Group]	------	------	------	------	------
Os08g0448100	------	------	------	------	------	------	------	ENOG410Z7H4	S:Function unknown	XP_015650833.1	PREDICTED: uncharacterized protein LOC4345718 [Oryza sativa Japonica Group]	------	------	PF05553.8	DUF761	Cotton fibre expressed protein
Os03g0837350	GO:0009435;;GO:0019358;;GO:0019363;;GO:0004514;;GO:0004516;;GO:0016763	biological_process;;biological_process;;biological_process;;molecular_function;;molecular_function;;molecular_function;;	BP:NAD biosynthetic process;;BP:nicotinate nucleotide salvage;;BP:pyridine nucleotide biosynthetic process;;MF:nicotinate-nucleotide diphosphorylas;;MF:nicotinate phosphoribosyltransferase activity;;MF:transferase activity, transferring pentosyl groups;;	K00763	pncB, NAPRT1	map00760	Nicotinate and nicotinamide metabolism	COG1488	H:Coenzyme transport and metabolism	ONM11372.1	Nicotinate phosphoribosyltransferase 2 [Zea mays]	sp|Q84WV8|NPRT2_ARATH;;	Nicotinate phosphoribosyltransferase 2 OS=Arabidopsis thaliana OX=3702 GN=NAPRT2 PE=2 SV=1;;	------	------	------
Os07g0598450	GO:0005975;;GO:0016020;;GO:0016798	biological_process;;cellular_component;;molecular_function;;	BP:carbohydrate metabolic process;;CC:membrane;;MF:hydrolase activity, acting on glycosyl bonds;;	K07964	HPSE	map00531	Glycosaminoglycan degradation	ENOG410YDJW	G:Carbohydrate transport and metabolism	XP_015646298.1	PREDICTED: heparanase-like protein 1 [Oryza sativa Japonica Group]	sp|Q9FF10|HPSE1_ARATH;;	Heparanase-like protein 1 OS=Arabidopsis thaliana OX=3702 GN=At5g07830 PE=2 SV=1;;	------	------	------
Os08g0154950	------	------	------	K20456	OSBP	------	------	ENOG410XP9E	S:Function unknown	XP_015648355.1	PREDICTED: oxysterol-binding protein-related protein 2A isoform X1 [Oryza sativa Japonica Group]	sp|Q940Y1|ORP2A_ARATH;;	Oxysterol-binding protein-related protein 2A OS=Arabidopsis thaliana OX=3702 GN=ORP2A PE=2 SV=1;;	------	------	------
Os10g0437000	GO:0048868;;GO:0009567;;GO:0016021;;GO:0016020;;GO:0016740;;GO:0008375	biological_process;;biological_process;;cellular_component;;cellular_component;;molecular_function;;molecular_function;;	BP:pollen tube development;;BP:double fertilization forming a zygote and endosperm;;CC:integral component of membrane;;CC:membrane;;MF:transferase activity;;MF:acetylglucosaminyltransferase activity;;	K20891	GLCAT14	------	------	ENOG410XQ7M	S:Function unknown	XP_015614911.1	PREDICTED: beta-glucuronosyltransferase GlcAT14A [Oryza sativa Japonica Group]	sp|Q9FLD7|GT14A_ARATH;;	Beta-glucuronosyltransferase GlcAT14A OS=Arabidopsis thaliana OX=3702 GN=GLCAT14A PE=2 SV=1;;	PF02485.18	Branch	Core-2/I-Branching enzyme
Os06g0215750	GO:0006952;;GO:0031408;;GO:0009695;;GO:0055114;;GO:0005622;;GO:0016629;;GO:0003959;;GO:0010181;;GO:0016491	biological_process;;biological_process;;biological_process;;biological_process;;cellular_component;;molecular_function;;molecular_function;;molecular_function;;molecular_function;;	BP:defense response;;BP:oxylipin biosynthetic process;;BP:jasmonic acid biosynthetic process;;BP:oxidation-reduction process;;CC:intracellular;;MF:12-oxophytodienoate reductase activity;;MF:NADPH dehydrogenase activity;;MF:FMN binding;;MF:oxidoreductase activity;;	K05894	OPR	map00592	alpha-Linolenic acid metabolism	COG1902	C:Energy production and conversion	XP_015644547.1	PREDICTED: putative 12-oxophytodienoate reductase 5 [Oryza sativa Japonica Group]	sp|Q69TI0|OPR5_ORYSJ;;	Putative 12-oxophytodienoate reductase 5 OS=Oryza sativa subsp. japonica OX=39947 GN=OPR5 PE=2 SV=1;;	------	------	------
Os07g0674400	------	------	------	------	------	------	------	ENOG410Z2F4;;ENOG4111B6D;;ENOG41108HJ	S:Function unknown;;	XP_015645430.1	PREDICTED: phylloplanin [Oryza sativa Japonica Group]	sp|Q56S59|PHYLL_TOBAC;;	Phylloplanin OS=Nicotiana tabacum OX=4097 PE=1 SV=1;;	PF01190.14	Pollen_Ole_e_I	Pollen proteins Ole e I like
Os02g0598200	GO:0006355;;GO:0005634;;GO:0003677	biological_process;;cellular_component;;molecular_function;;	BP:regulation of transcription, DNA-templated;;CC:nucleus;;MF:DNA binding;;	------	------	------	------	ENOG410YW9B;;ENOG410ZAH4	S:Function unknown;;	XP_015624189.1	PREDICTED: B3 domain-containing protein Os02g0598200 [Oryza sativa Japonica Group]	sp|Q6K5K2|Y2982_ORYSJ;;	B3 domain-containing protein Os02g0598200 OS=Oryza sativa subsp. japonica OX=39947 GN=Os02g0598200 PE=2 SV=1;;	PF02362.18	B3	B3 DNA binding domain
Os05g0129400	GO:0000472;;GO:0000447;;GO:0034462;;GO:0000480;;GO:0005730;;GO:0097159;;GO:0000166;;GO:0003676;;GO:1901363;;GO:0003723	biological_process;;biological_process;;biological_process;;biological_process;;cellular_component;;molecular_function;;molecular_function;;molecular_function;;molecular_function;;molecular_function;;	BP:endonucleolytic cleavage to generate mature 5'-end of SSU-rRNA fro;;BP:endonucleolytic cleavage in ITS1 to separate SSU-rRNA from 5.8S rRNA and LSU-rRNA from tricistronic rRNA transcrip;;BP:small-subunit processome assembly;;BP:endonucleolytic cleavage in 5'-ETS of tricistronic rRNA transcrip;;CC:nucleolus;;MF:organic cyclic compound binding;;MF:nucleotide binding;;MF:nucleic acid binding;;MF:…	K14785	ESF2, ABT1	------	------	ENOG4111JJV	K:Transcription	XP_015638966.1	PREDICTED: pre-rRNA-processing protein ESF2 [Oryza sativa Japonica Group]	------	------	------	------	------
Os09g0314500	GO:0003723;;GO:0003676;;GO:0000166	molecular_function;;molecular_function;;molecular_function;;	MF:RNA binding;;MF:nucleic acid binding;;MF:nucleotide binding;;	------	------	------	------	COG0724;;ENOG410YB2F	S:Function unknown;;	XP_015611353.1	PREDICTED: polyadenylate-binding protein-interacting protein 8 isoform X1 [Oryza sativa Japonica Group]	sp|Q9C8M0|CID8_ARATH;;	Polyadenylate-binding protein-interacting protein 8 OS=Arabidopsis thaliana OX=3702 GN=CID8 PE=1 SV=1;;	PF00076.19;;PF07145.12	RRM_1;;PAM2	RNA recognition motif.;;Ataxin-2 C-terminal region
Os03g0118400	GO:0006468;;GO:0051726;;GO:0051301;;GO:0007067;;GO:0004674;;GO:0005515;;GO:0004672;;GO:0004693;;GO:0008353;;GO:0005524	biological_process;;biological_process;;biological_process;;biological_process;;molecular_function;;molecular_function;;molecular_function;;molecular_function;;molecular_function;;molecular_function;;	BP:protein phosphorylation;;BP:regulation of cell cycle;;BP:cell division;;BP:mitotic nuclear division;;MF:protein serine/threonine kinase activity;;MF:protein binding;;MF:protein kinase activity;;MF:cyclin-dependent protein serine/threonine kinase activity;;MF:RNA polymerase II carboxy-terminal domain kinase activity;;MF:ATP binding;;	K02206	CDK2	map04934;;map05165;;map04218;;map05226	Cushing syndrome;;Human papillomavirus infection;;Cellular senescence;;Gastric cancer	ENOG410XPP3	T:Signal transduction mechanisms	XP_015631633.1	PREDICTED: cyclin-dependent kinase A-1 [Oryza sativa Japonica Group]	sp|P29618|CDKA1_ORYSJ;;	Cyclin-dependent kinase A-1 OS=Oryza sativa subsp. japonica OX=39947 GN=CDKA-1 PE=1 SV=1;;	PF00069.22;;PF07714.14;;PF14531.3	Pkinase;;Pkinase_Tyr;;Kinase-like	Protein kinase domain;;Protein tyrosine kinase;;Kinase-like
Os06g0704400	GO:0008270	molecular_function;;	MF:zinc ion binding;;	------	------	------	------	ENOG410XT4K;;ENOG410ZJGG	S:Function unknown;;	EEE66321.1	hypothetical protein OsJ_22559 [Oryza sativa Japonica Group]	------	------	PF03108.12;;PF10551.6;;PF04434.14	DBD_Tnp_Mut;;MULE;;SWIM	MuDR family transposase;;MULE transposase domain;;SWIM zinc finger
Os08g0501088	GO:0006468;;GO:0007166;;GO:0016021;;GO:0005886;;GO:0004672;;GO:0030247;;GO:0004674;;GO:0005509;;GO:0005524	biological_process;;biological_process;;cellular_component;;cellular_component;;molecular_function;;molecular_function;;molecular_function;;molecular_function;;molecular_function;;	BP:protein phosphorylation;;BP:cell surface receptor signaling pathway;;CC:integral component of membrane;;CC:plasma membrane;;MF:protein kinase activity;;MF:polysaccharide binding;;MF:protein serine/threonine kinase activity;;MF:calcium ion binding;;MF:ATP binding;;	K04733	IRAK4	------	------	COG0515	T:Signal transduction mechanisms	XP_015649099.1	PREDICTED: wall-associated receptor kinase 3 [Oryza sativa Japonica Group]	sp|Q9LMN8|WAK3_ARATH;;	Wall-associated receptor kinase 3 OS=Arabidopsis thaliana OX=3702 GN=WAK3 PE=2 SV=2;;	PF00069.22;;PF07714.14	Pkinase;;Pkinase_Tyr	Protein kinase domain;;Protein tyrosine kinase
Os02g0202900	GO:0016567;;GO:0031463;;GO:0004842;;GO:0005515	biological_process;;cellular_component;;molecular_function;;molecular_function;;	BP:protein ubiquitination;;CC:Cul3-RING ubiquitin ligase complex;;MF:ubiquitin-protein transferase activity;;MF:protein binding;;	------	------	------	------	ENOG4110X8D	S:Function unknown	BAD15502.1	putative kelch repeat-containing F-box family protein [Oryza sativa Japonica Group]	sp|Q93W93|FBK22_ARATH;;	F-box/kelch-repeat protein At1g55270 OS=Arabidopsis thaliana OX=3702 GN=At1g55270 PE=2 SV=1;;	PF13964.3;;PF01344.22;;PF07646.12;;PF00646.30	Kelch_6;;Kelch_1;;Kelch_2;;F-box	Kelch motif;;Kelch motif;;Kelch motif;;F-box domain
Os05g0356201	------	------	------	K09284	AP2	------	------	ENOG410YBZ8	K:Transcription	BAS93570.1	Os05g0356201 [Oryza sativa Japonica Group]	sp|P47927|AP2_ARATH;;	Floral homeotic protein APETALA 2 OS=Arabidopsis thaliana OX=3702 GN=AP2 PE=1 SV=1;;	------	------	------
Os03g0819900	GO:0032482;;GO:0009306;;GO:0006904;;GO:0006886;;GO:0017157;;GO:0007264;;GO:0005622;;GO:0005886;;GO:0003924;;GO:0005525	biological_process;;biological_process;;biological_process;;biological_process;;biological_process;;biological_process;;cellular_component;;cellular_component;;molecular_function;;molecular_function;;	BP:Rab protein signal transduction;;BP:protein secretion;;BP:vesicle docking involved in exocytosis;;BP:intracellular protein transport;;BP:regulation of exocytosis;;BP:small GTPase mediated signal transduction;;CC:intracellular;;CC:plasma membrane;;MF:GTPase activity;;MF:GTP binding;;	K07901	RAB8A, MEL	map04144	Endocytosis	ENOG410XPUI	S:Function unknown	NP_001141136.1	Ras protein ARA-3 [Zea mays]	sp|P28186|RAE1C_ARATH;;	Ras-related protein RABE1c OS=Arabidopsis thaliana OX=3702 GN=RABE1C PE=1 SV=1;;	PF00071.19;;PF08477.10;;PF00025.18;;PF00009.24;;PF01926.20;;PF04670.9	Ras;;Roc;;Arf;;GTP_EFTU;;MMR_HSR1;;Gtr1_RagA	Ras family;;Ras of Complex, Roc, domain of DAPkinase;;ADP-ribosylation factor family;;Elongation factor Tu GTP binding domain;;50S ribosome-binding GTPase;;Gtr1/RagA G protein conserved region
Os04g0168100	GO:0005634;;GO:0003700;;GO:0044212;;GO:0003676;;GO:0043565	cellular_component;;molecular_function;;molecular_function;;molecular_function;;molecular_function;;	CC:nucleus;;MF:transcription factor activity, sequence-specific DNA binding;;MF:transcription regulatory region DNA binding;;MF:nucleic acid binding;;MF:sequence-specific DNA binding;;	------	------	------	------	ENOG41104U4;;ENOG410Z0H6	S:Function unknown;;	CAE03847.1	OSJNBb0089K06.6 [Oryza sativa Japonica Group]	sp|Q38895|SUP_ARATH;;	Transcriptional regulator SUPERMAN OS=Arabidopsis thaliana OX=3702 GN=SUP PE=1 SV=1;;	PF13912.3;;PF00096.23	zf-C2H2_6;;zf-C2H2	C2H2-type zinc finger;;Zinc finger, C2H2 type
Os02g0635700	GO:0008284;;GO:0034243;;GO:0005634	biological_process;;biological_process;;cellular_component;;	BP:positive regulation of cell proliferation;;BP:regulation of transcription elongation from RNA polymerase II promoter;;CC:nucleus;;	------	------	------	------	ENOG4110B8Q	S:Function unknown	XP_015623687.1	PREDICTED: E2F-associated phosphoprotein [Oryza sativa Japonica Group]	sp|Q5BU09|EAPP_MOUSE;;	E2F-associated phosphoprotein OS=Mus musculus OX=10090 GN=Eapp PE=1 SV=2;;	PF10238.6	Eapp_C	E2F-associated phosphoprotein
Os06g0151900	GO:0006096;;GO:0006002;;GO:0061615;;GO:0005737;;GO:0009536;;GO:0005524;;GO:0003872;;GO:0046872	biological_process;;biological_process;;biological_process;;cellular_component;;cellular_component;;molecular_function;;molecular_function;;molecular_function;;	BP:glycolytic process;;BP:fructose 6-phosphate metabolic process;;BP:glycolytic process through fructose-6-phosphate;;CC:cytoplasm;;CC:plastid;;MF:ATP binding;;MF:6-phosphofructokinase activity;;MF:metal ion binding;;	K00850	pfkA, PFK	map03018;;map00010;;map00030;;map00051;;map00052	RNA degradation;;Glycolysis / Gluconeogenesis;;Pentose phosphate pathway;;Fructose and mannose metabolism;;Galactose metabolism	COG0205	T:Signal transduction mechanisms	BAD69330.1	putative pyrophosphate-dependent phosphofructo-1-kinase [Oryza sativa Japonica Group]	sp|Q9C5J7|PFKA7_ARATH;;	ATP-dependent 6-phosphofructokinase 7 OS=Arabidopsis thaliana OX=3702 GN=PFK7 PE=1 SV=1;;	------	------	------
Os07g0648900	GO:0016021;;GO:0016020	cellular_component;;cellular_component;;	CC:integral component of membrane;;CC:membrane;;	------	------	------	------	ENOG411040K;;ENOG41116GC	S:Function unknown;;	BAT02939.1	Os07g0648900 [Oryza sativa Japonica Group]	------	------	------	------	------
Os02g0152500	GO:0005515	molecular_function;;	MF:protein binding;;	------	------	------	------	ENOG410YG10	S:Function unknown	XP_015625715.1	PREDICTED: VIN3-like protein 2 [Oryza sativa Japonica Group]	sp|Q9SUM4|VIL2_ARATH;;	VIN3-like protein 2 OS=Arabidopsis thaliana OX=3702 GN=VIL2 PE=1 SV=1;;	PF07227.8	PHD_Oberon	PHD - plant homeodomain finger protein
Os10g0392900	GO:0016788	molecular_function;;	MF:hydrolase activity, acting on ester bonds;;	K21026	AAE	map00901	Indole alkaloid biosynthesis	ENOG41103MG;;COG3240	S:Function unknown;;	BAT10684.1	Os10g0392900 [Oryza sativa Japonica Group]	sp|P0C8Z7|GDL91_ARATH;;	GDSL esterase/lipase At1g28640 OS=Arabidopsis thaliana OX=3702 GN=At1g28640 PE=3 SV=1;;	PF00657.19	Lipase_GDSL	GDSL-like Lipase/Acylhydrolase
Os02g0255700	GO:0005737	cellular_component;;	CC:cytoplasm;;	K03255	TIF31, CLU1	------	------	ENOG410XQUQ	S:Function unknown	BAF08379.1	Os02g0255700 [Oryza sativa Japonica Group]	sp|F4JKH6|TSS_ARATH;;	Protein TSS OS=Arabidopsis thaliana OX=3702 GN=TSS PE=1 SV=1;;	PF15044.3;;PF13236.3	CLU_N;;CLU	Mitochondrial function, CLU-N-term;;Clustered mitochondria
Os01g0354450	------	------	------	------	------	------	------	ENOG410XP67;;COG0465	I:Lipid transport and metabolism;;O:Posttranslational modification, protein turnover, chaperones	BAS72055.1	Os01g0354450, partial [Oryza sativa Japonica Group]	sp|F4IJ77|AATP4_ARATH;;	AAA-ATPase At2g46620 OS=Arabidopsis thaliana OX=3702 GN=At2g46620 PE=2 SV=1;;	------	------	------
Os02g0754800	GO:0016021;;GO:0016020;;GO:0005739	cellular_component;;cellular_component;;cellular_component;;	CC:integral component of membrane;;CC:membrane;;CC:mitochondrion;;	------	------	------	------	ENOG41125VA;;COG0515	S:Function unknown;;	BAD17243.1	unknown protein [Oryza sativa Japonica Group]	------	------	PF08695.7	Coa1	Cytochrome oxidase complex assembly protein 1
Os10g0488800	GO:0016459;;GO:0000166;;GO:0003779;;GO:0005515;;GO:0003774;;GO:0005524	cellular_component;;molecular_function;;molecular_function;;molecular_function;;molecular_function;;molecular_function;;	CC:myosin complex;;MF:nucleotide binding;;MF:actin binding;;MF:protein binding;;MF:motor activity;;MF:ATP binding;;	K10357	MYO5	------	------	COG5022	Z:Cytoskeleton	XP_015614390.1	PREDICTED: myosin-1 [Oryza sativa Japonica Group]	sp|Q9LHE9|MYO1_ARATH;;	Myosin-1 OS=Arabidopsis thaliana OX=3702 GN=VIII-1 PE=1 SV=1;;	PF00063.18;;PF00612.24;;PF05557.10	Myosin_head;;IQ;;MAD	Myosin head;;IQ calmodulin-binding motif;;Mitotic checkpoint protein
Os02g0109900	GO:0090391;;GO:0010027;;GO:0009657;;GO:1903866;;GO:0009536;;GO:0016021;;GO:0009507	biological_process;;biological_process;;biological_process;;biological_process;;cellular_component;;cellular_component;;cellular_component;;	BP:granum assembly;;BP:thylakoid membrane organization;;BP:plastid organization;;BP:palisade mesophyll development;;CC:plastid;;CC:integral component of membrane;;CC:chloroplast;;	------	------	------	------	ENOG410XU9K	S:Function unknown	XP_015622791.1	PREDICTED: uncharacterized protein LOC4328038 isoform X1 [Oryza sativa Japonica Group]	------	------	------	------	------
Os07g0446900	GO:0016021	cellular_component;;	CC:integral component of membrane;;	------	------	------	------	ENOG410Y687	S:Function unknown	BAT01295.1	Os07g0446900 [Oryza sativa Japonica Group]	------	------	PF11779.5	DUF3317	Protein of unknown function
Os06g0350200	------	------	------	------	------	------	------	------	------	BAS97668.1	Os06g0350200 [Oryza sativa Japonica Group]	------	------	------	------	------
Os02g0527600	GO:0006468;;GO:0004674;;GO:0005524;;GO:0004672	biological_process;;molecular_function;;molecular_function;;molecular_function;;	BP:protein phosphorylation;;MF:protein serine/threonine kinase activity;;MF:ATP binding;;MF:protein kinase activity;;	K14510	CTR1	map04016;;map04075	MAPK signaling pathway - plant;;Plant hormone signal transduction	COG0515	T:Signal transduction mechanisms	XP_015626369.1	PREDICTED: serine/threonine-protein kinase CTR1 isoform X2 [Oryza sativa Japonica Group]	sp|Q05609|CTR1_ARATH;;	Serine/threonine-protein kinase CTR1 OS=Arabidopsis thaliana OX=3702 GN=CTR1 PE=1 SV=1;;	PF07714.14;;PF14381.3;;PF00069.22	Pkinase_Tyr;;EDR1;;Pkinase	Protein tyrosine kinase;;Ethylene-responsive protein kinase Le-CTR1;;Protein kinase domain
Os10g0562550	GO:0006468;;GO:0016310;;GO:0035556;;GO:0005737;;GO:0005634;;GO:0044464;;GO:0005886;;GO:0016301;;GO:0004674;;GO:0004713;;GO:0005524	biological_process;;biological_process;;biological_process;;cellular_component;;cellular_component;;cellular_component;;cellular_component;;molecular_function;;molecular_function;;molecular_function;;molecular_function;;	BP:protein phosphorylation;;BP:phosphorylation;;BP:intracellular signal transduction;;CC:cytoplasm;;CC:nucleus;;CC:cell part;;CC:plasma membrane;;MF:kinase activity;;MF:protein serine/threonine kinase activity;;MF:protein tyrosine kinase activity;;MF:ATP binding;;	------	------	------	------	ENOG410XQ0C	T:Signal transduction mechanisms	BAF27231.1	Os10g0562500, partial [Oryza sativa Japonica Group]	sp|Q39183|D6KL2_ARATH;;	Serine/threonine-protein kinase D6PKL2 OS=Arabidopsis thaliana OX=3702 GN=D6PKL2 PE=1 SV=1;;	------	------	------
Os07g0679300	GO:0005975;;GO:0008152;;GO:0005773;;GO:0009505;;GO:0016787;;GO:0052692;;GO:0016798;;GO:0003824;;GO:0004557;;GO:0004553	biological_process;;biological_process;;cellular_component;;cellular_component;;molecular_function;;molecular_function;;molecular_function;;molecular_function;;molecular_function;;molecular_function;;	BP:carbohydrate metabolic process;;BP:metabolic process;;CC:vacuole;;CC:plant-type cell wall;;MF:hydrolase activity;;MF:raffinose alpha-galactosidase activity;;MF:hydrolase activity, acting on glycosyl bonds;;MF:catalytic activity;;MF:alpha-galactosidase activity;;MF:hydrolase activity, hydrolyzing O-glycosyl compounds;;	K07407	E3.2.1.22B, galA, rafA	map00052;;map00561;;map00600;;map00603	Galactose metabolism;;Glycerolipid metabolism;;Sphingolipid metabolism;;Glycosphingolipid biosynthesis - globo and isoglobo series	ENOG410XPF1	S:Function unknown	XP_015646774.1	PREDICTED: alpha-galactosidase 3 [Oryza sativa Japonica Group]	sp|Q8VXZ7|AGAL3_ARATH;;	Alpha-galactosidase 3 OS=Arabidopsis thaliana OX=3702 GN=AGAL3 PE=1 SV=1;;	PF16499.2;;PF02065.15	Melibiase_2;;Melibiase	Alpha galactosidase A;;Melibiase
Os03g0253500	GO:0003676	molecular_function;;	MF:nucleic acid binding;;	K13101	GPKOW	------	------	ENOG410YYBE	S:Function unknown	XP_015631747.1	PREDICTED: protein MOS2 [Oryza sativa Japonica Group]	sp|Q9C801|MOS2_ARATH;;	Protein MOS2 OS=Arabidopsis thaliana OX=3702 GN=MOS2 PE=2 SV=1;;	PF12656.4;;PF01585.20	G-patch_2;;G-patch	DExH-box splicing factor binding site;;G-patch domain
Os04g0377932	GO:0003677	molecular_function;;	MF:DNA binding;;	K09522	DNAJC2	------	------	COG5269	S:Function unknown	BAS88864.1	Os04g0377932 [Oryza sativa Japonica Group]	sp|Q9ASQ2|MAMYB_ARATH;;	Transcription factor MAMYB OS=Arabidopsis thaliana OX=3702 GN=MAMYB PE=1 SV=1;;	PF00249.28;;PF13837.3	Myb_DNA-binding;;Myb_DNA-bind_4	Myb-like DNA-binding domain;;Myb/SANT-like DNA-binding domain
Os03g0195400	------	------	------	------	------	------	------	ENOG410XQAC;;COG4886;;ENOG410Y65V;;ENOG410XQ5G	S:Function unknown;;K:Transcription	BAS82760.1	Os03g0195400 [Oryza sativa Japonica Group]	------	------	------	------	------
Os07g0591350	------	------	------	------	------	------	------	ENOG4111737;;ENOG41107FK;;ENOG4111B1T;;ENOG41106UE;;ENOG411073Z	S:Function unknown;;	EAZ04548.1	hypothetical protein OsI_26697 [Oryza sativa Indica Group]	------	------	------	------	------
Os09g0271550	------	------	------	------	------	------	------	COG2801;;ENOG410XS4D	L:Replication, recombination and repair;;S:Function unknown	BAS84494.1	Os03g0388300, partial [Oryza sativa Japonica Group]	------	------	------	------	------
Os03g0853900	GO:0034453;;GO:0000132;;GO:0000079;;GO:0000055;;GO:0006974;;GO:0007052;;GO:0090307;;GO:0005813;;GO:0097431;;GO:0005814;;GO:0019908;;GO:0015631;;GO:0019207	biological_process;;biological_process;;biological_process;;biological_process;;biological_process;;biological_process;;biological_process;;cellular_component;;cellular_component;;cellular_component;;cellular_component;;molecular_function;;molecular_function;;	BP:microtubule anchoring;;BP:establishment of mitotic spindle orientation;;BP:regulation of cyclin-dependent protein serine/threonine kinase activity;;BP:ribosomal large subunit export from nucleus;;BP:cellular response to DNA damage stimulus;;BP:mitotic spindle organization;;BP:mitotic spindle assembly;;CC:centrosome;;CC:mitotic spindle pole;;CC:centriole;;CC:nuclear cyclin-dependent protein kin…	K15262	BCP1, BCCIP	------	------	ENOG4111GYV;;COG2723	U:Intracellular trafficking, secretion, and vesicular transport;;	XP_015633007.1	PREDICTED: protein BCCIP homolog isoform X2 [Oryza sativa Japonica Group]	sp|O64885|BCCIP_ARATH;;	Protein BCCIP homolog OS=Arabidopsis thaliana OX=3702 GN=At2g44510 PE=1 SV=2;;	PF13862.3	BCIP	p21-C-terminal region-binding protein
Os06g0597200	GO:0050688;;GO:0006470;;GO:0005634;;GO:0005829;;GO:0043169;;GO:0016787;;GO:0004724;;GO:0004722;;GO:0004721;;GO:0003824;;GO:0046872	biological_process;;biological_process;;cellular_component;;cellular_component;;molecular_function;;molecular_function;;molecular_function;;molecular_function;;molecular_function;;molecular_function;;molecular_function;;	BP:regulation of defense response to virus;;BP:protein dephosphorylation;;CC:nucleus;;CC:cytosol;;MF:cation binding;;MF:hydrolase activity;;MF:magnesium-dependent protein serine/threonine phosphatase activity;;MF:protein serine/threonine phosphatase activity;;MF:phosphoprotein phosphatase activity;;MF:catalytic activity;;MF:metal ion binding;;	K14803	PTC2_3	------	------	COG0631	S:Function unknown	XP_015644010.1	PREDICTED: probable protein phosphatase 2C 57 isoform X1 [Oryza sativa Japonica Group]	sp|Q69VD9|P2C57_ORYSJ;;	Probable protein phosphatase 2C 57 OS=Oryza sativa subsp. japonica OX=39947 GN=Os06g0597200 PE=2 SV=1;;	PF00481.18	PP2C	Protein phosphatase 2C
Os09g0518750	------	------	------	------	------	------	------	------	------	EEC84894.1	hypothetical protein OsI_32065 [Oryza sativa Indica Group]	------	------	------	------	------
Os02g0158701	------	------	------	------	------	------	------	ENOG410ZF21	S:Function unknown	BAS77082.1	Os02g0158701, partial [Oryza sativa Japonica Group]	------	------	------	------	------
Os02g0704300	GO:0009536;;GO:0005524;;GO:0004386	cellular_component;;molecular_function;;molecular_function;;	CC:plastid;;MF:ATP binding;;MF:helicase activity;;	------	------	------	------	COG1112	Q:Secondary metabolites biosynthesis, transport and catabolism	BAD08079.1	putative DNA helicase [Oryza sativa Japonica Group]	sp|P40694|SMBP2_MOUSE;;	DNA-binding protein SMUBP-2 OS=Mus musculus OX=10090 GN=Ighmbp2 PE=1 SV=1;;	PF13087.3;;PF13086.3;;PF13538.3	AAA_12;;AAA_11;;UvrD_C_2	AAA domain;;AAA domain;;UvrD-like helicase C-terminal domain
Os09g0115400	GO:0005737;;GO:0005634;;GO:1990904;;GO:0005829;;GO:0008143;;GO:0000166;;GO:0008266;;GO:0003723;;GO:0003676;;GO:0003730	cellular_component;;cellular_component;;cellular_component;;cellular_component;;molecular_function;;molecular_function;;molecular_function;;molecular_function;;molecular_function;;molecular_function;;	CC:cytoplasm;;CC:nucleus;;CC:ribonucleoprotein complex;;CC:cytosol;;MF:pol;;MF:nucleotide binding;;MF:pol;;MF:RNA binding;;MF:nucleic acid binding;;MF:mRNA 3'-UTR binding;;	K13126	PABPC	map03013;;map03015;;map03018	RNA transport;;mRNA surveillance pathway;;RNA degradation	ENOG410XR5X	S:Function unknown	ONM53770.1	Polyadenylate-binding protein 2 [Zea mays]	sp|Q9FXA2|PABP8_ARATH;;	Polyadenylate-binding protein 8 OS=Arabidopsis thaliana OX=3702 GN=PAB8 PE=1 SV=1;;	PF00076.19;;PF00658.15;;PF13893.3;;PF16842.2	RRM_1;;PABP;;RRM_5;;RRM_occluded	RNA recognition motif.;;Poly-adenylate binding protein, unique domain;;RNA recognition motif.;;Occluded RNA-recognition motif
Os02g0457175	GO:0005634;;GO:0009536;;GO:0000786;;GO:0046982;;GO:0003677	cellular_component;;cellular_component;;cellular_component;;molecular_function;;molecular_function;;	CC:nucleus;;CC:plastid;;CC:nucleosome;;MF:protein heterodimerization activity;;MF:DNA binding;;	K11253	H3	------	------	COG2036	B:Chromatin structure and dynamics	BAS78528.1	Os02g0457175 [Oryza sativa Japonica Group]	sp|Q9FXI7|H3L2_ARATH;;	Histone H3-like 2 OS=Arabidopsis thaliana OX=3702 GN=MGH3 PE=2 SV=3;;	------	------	------
Os03g0196800	GO:0006412;;GO:0009536;;GO:0015935;;GO:0009570;;GO:0005739;;GO:0005622;;GO:0009507;;GO:0005840;;GO:0003735;;GO:0003723	biological_process;;cellular_component;;cellular_component;;cellular_component;;cellular_component;;cellular_component;;cellular_component;;cellular_component;;molecular_function;;molecular_function;;	BP:translation;;CC:plastid;;CC:small ribosomal subunit;;CC:chloroplast stroma;;CC:mitochondrion;;CC:intracellular;;CC:chloroplast;;CC:ribosome;;MF:structural constituent of ribosome;;MF:RNA binding;;	K02946	RP-S10, MRPS10, rpsJ	map03010	Ribosome	COG0051	E:Amino acid transport and metabolism	XP_015631061.1	PREDICTED: 30S ribosomal protein S10, chloroplastic isoform X2 [Oryza sativa Japonica Group]	sp|Q9LK61|RR10_ARATH;;	30S ribosomal protein S10, chloroplastic OS=Arabidopsis thaliana OX=3702 GN=RPS10 PE=2 SV=1;;	PF00338.19	Ribosomal_S10	Ribosomal protein S10p/S20e
Os01g0907600	GO:0051603;;GO:0006508;;GO:0005615;;GO:0005764;;GO:0016787;;GO:0004197;;GO:0008233;;GO:0008234	biological_process;;biological_process;;cellular_component;;cellular_component;;molecular_function;;molecular_function;;molecular_function;;molecular_function;;	BP:proteolysis involved in cellular protein catabolic process;;BP:proteolysis;;CC:extracellular space;;CC:lysosome;;MF:hydrolase activity;;MF:cysteine-type endopeptidase activity;;MF:peptidase activity;;MF:cysteine-type peptidase activity;;	------	------	------	------	COG4870	S:Function unknown	XP_015621378.1	PREDICTED: cysteine proteinase EP-B 1 [Oryza sativa Japonica Group]	sp|P25249|CYSP1_HORVU;;	Cysteine proteinase EP-B 1 OS=Hordeum vulgare OX=4513 GN=EPB1 PE=2 SV=1;;	PF00112.20;;PF08246.9	Peptidase_C1;;Inhibitor_I29	Papain family cysteine protease;;Cathepsin propeptide inhibitor domain
Os04g0101400	GO:0044550;;GO:0009813;;GO:0055114;;GO:0016020;;GO:0016021;;GO:0004497;;GO:0020037;;GO:0016709;;GO:0016705;;GO:0005506;;GO:0046872;;GO:0016491	biological_process;;biological_process;;biological_process;;cellular_component;;cellular_component;;molecular_function;;molecular_function;;molecular_function;;molecular_function;;molecular_function;;molecular_function;;molecular_function;;	BP:secondary metabolite biosynthetic process;;BP:flavonoid biosynthetic process;;BP:oxidation-reduction process;;CC:membrane;;CC:integral component of membrane;;MF:monooxygenase activity;;MF:heme binding;;MF:oxidoreductase activity, acting on paired donors, with incorporation or reduction of molecular oxygen, NA;;MF:oxidoreductase activity, acting on paired donors, with incorporation or reduction…	K00512	CYP17A	map04934;;map04927	Cushing syndrome;;Cortisol synthesis and secretion	COG2124	K:Transcription	XP_015636893.1	PREDICTED: cytochrome P450 93A2 [Oryza sativa Japonica Group]	sp|Q0JFI2|C93G1_ORYSJ;;	Cytochrome P450 93G1 OS=Oryza sativa subsp. japonica OX=39947 GN=CYP93G1 PE=1 SV=1;;	PF00067.19	p450	Cytochrome P450
Os04g0525100	GO:0052696;;GO:0009812;;GO:0009813;;GO:0008152;;GO:0043231;;GO:0035251;;GO:0080043;;GO:0016740;;GO:0080044;;GO:0016758;;GO:0008194;;GO:0016757	biological_process;;biological_process;;biological_process;;biological_process;;cellular_component;;molecular_function;;molecular_function;;molecular_function;;molecular_function;;molecular_function;;molecular_function;;molecular_function;;	BP:flavonoid glucuronidation;;BP:flavonoid metabolic process;;BP:flavonoid biosynthetic process;;BP:metabolic process;;CC:intracellular membrane-bounded organelle;;MF:UDP-glucosyltransferase activity;;MF:quercetin 3-O-glucosyltransferase activity;;MF:transferase activity;;MF:quercetin 7-O-glucosyltransferase activity;;MF:transferase activity, transferring hexosyl groups;;MF:UDP-glycosyltransferas…	------	------	------	------	COG1819	S:Function unknown	BAF15270.1	Os04g0525100, partial [Oryza sativa Japonica Group]	sp|Q9LHJ2|U82A1_ARATH;;	UDP-glycosyltransferase 82A1 OS=Arabidopsis thaliana OX=3702 GN=UGT82A1 PE=2 SV=1;;	PF00201.15	UDPGT	UDP-glucoronosyl and UDP-glucosyl transferase
Os11g0202350	------	------	------	------	------	------	------	ENOG41108QJ;;ENOG410ZC2N;;ENOG410Z7P5;;ENOG410Z53X	S:Function unknown;;	BAH95141.1	Os11g0202500 [Oryza sativa Japonica Group]	sp|Q9LYZ4|FBL79_ARATH;;	F-box/LRR-repeat protein At5g02910 OS=Arabidopsis thaliana OX=3702 GN=At5g02910 PE=2 SV=1;;	------	------	------
Os09g0103400	GO:0006355;;GO:0005634;;GO:0043565	biological_process;;cellular_component;;molecular_function;;	BP:regulation of transcription, DNA-templated;;CC:nucleus;;MF:sequence-specific DNA binding;;	------	------	------	------	ENOG411072V	S:Function unknown	EAZ43714.1	hypothetical protein OsJ_28342 [Oryza sativa Japonica Group]	------	------	------	------	------
Os06g0139200	------	------	------	------	------	------	------	------	------	EAY99583.1	hypothetical protein OsI_21561 [Oryza sativa Indica Group]	------	------	------	------	------
Os02g0527800	------	------	------	------	------	------	------	------	------	BAD25414.1	hypothetical protein [Oryza sativa Japonica Group]	------	------	------	------	------
Os08g0415900	GO:0003333;;GO:0016020;;GO:0016021;;GO:0005886;;GO:0015171	biological_process;;cellular_component;;cellular_component;;cellular_component;;molecular_function;;	BP:amino acid transmembrane transport;;CC:membrane;;CC:integral component of membrane;;CC:plasma membrane;;MF:amino acid transmembrane transporter activity;;	------	------	------	------	ENOG410YAEM;;COG0814	S:Function unknown;;E:Amino acid transport and metabolism	BAT05433.1	Os08g0415900 [Oryza sativa Japonica Group]	sp|Q9FN04|AAP4_ARATH;;	Amino acid permease 4 OS=Arabidopsis thaliana OX=3702 GN=AAP4 PE=1 SV=1;;	PF01490.15	Aa_trans	Transmembrane amino acid transporter protein
Os03g0571700	GO:0006855;;GO:0055085;;GO:0016021;;GO:0016020;;GO:0015297;;GO:0015238	biological_process;;biological_process;;cellular_component;;cellular_component;;molecular_function;;molecular_function;;	BP:drug transmembrane transport;;BP:transmembrane transport;;CC:integral component of membrane;;CC:membrane;;MF:antiporter activity;;MF:drug transmembrane transporter activity;;	K03327	TC.MATE, SLC47A, norM, mdtK, dinF	------	------	COG0534	V:Defense mechanisms	BAF12435.1	Os03g0571700 [Oryza sativa Japonica Group]	sp|Q9LVD9|DTX40_ARATH;;	Protein DETOXIFICATION 40 OS=Arabidopsis thaliana OX=3702 GN=DTX40 PE=1 SV=1;;	PF01554.15	MatE	MatE
ENSRNA049474478	------	------	------	------	------	------	------	ENOG4111JBG	K:Transcription	XP_010647461.2	PREDICTED: uncharacterized protein LOC104878589, partial [Vitis vinifera]	------	------	------	------	------
Os01g0653500	------	------	------	------	------	------	------	ENOG4110416	S:Function unknown	BAS73472.1	Os01g0653500 [Oryza sativa Japonica Group]	------	------	------	------	------
Os02g0567450	GO:0006470;;GO:0046872;;GO:0004722	biological_process;;molecular_function;;molecular_function;;	BP:protein dephosphorylation;;MF:metal ion binding;;MF:protein serine/threonine phosphatase activity;;	------	------	------	------	COG0631	T:Signal transduction mechanisms	XP_015625237.1	PREDICTED: probable protein phosphatase 2C 15 [Oryza sativa Japonica Group]	sp|Q6YTI2|P2C15_ORYSJ;;	Probable protein phosphatase 2C 15 OS=Oryza sativa subsp. japonica OX=39947 GN=Os02g0567200 PE=2 SV=1;;	------	------	------
Os02g0740900	GO:0005515	molecular_function;;	MF:protein binding;;	------	------	------	------	COG2319;;ENOG410XP1Z;;ENOG411009B;;ENOG410ZJW4;;ENOG410ZK5J	S:Function unknown;;	XP_015624661.1	PREDICTED: vegetative incompatibility protein HET-E-1 [Oryza sativa Japonica Group]	sp|O48716|JGB_ARATH;;	Protein JINGUBANG OS=Arabidopsis thaliana OX=3702 GN=JGB PE=1 SV=1;;	PF00400.29	WD40	WD domain, G-beta repeat
Os01g0817800	GO:0009536;;GO:0005515	cellular_component;;molecular_function;;	CC:plastid;;MF:protein binding;;	------	------	------	------	ENOG410XSPK	S:Function unknown	XP_015613002.1	PREDICTED: uncharacterized protein LOC4327494 isoform X1 [Oryza sativa Japonica Group]	------	------	------	------	------
Os03g0287500	------	------	------	------	------	------	------	ENOG411137V;;ENOG411051R	S:Function unknown;;	XP_015628024.1	PREDICTED: uncharacterized protein LOC4332484 [Oryza sativa Japonica Group]	------	------	------	------	------
Os03g0728800	GO:0010501;;GO:0016787;;GO:0000166;;GO:0004004;;GO:0004386;;GO:0003723;;GO:0003676;;GO:0005524	biological_process;;molecular_function;;molecular_function;;molecular_function;;molecular_function;;molecular_function;;molecular_function;;molecular_function;;	BP:RNA secondary structure unwinding;;MF:hydrolase activity;;MF:nucleotide binding;;MF:ATP-dependent RNA helicase activity;;MF:helicase activity;;MF:RNA binding;;MF:nucleic acid binding;;MF:ATP binding;;	K14810	DDX56, DBP9	------	------	ENOG410XR15	L:Replication, recombination and repair	EEE59856.1	hypothetical protein OsJ_12436 [Oryza sativa Japonica Group]	sp|Q6ATJ8|RH16_ORYSJ;;	DEAD-box ATP-dependent RNA helicase 16 OS=Oryza sativa subsp. japonica OX=39947 GN=Os03g0728800 PE=2 SV=1;;	PF00270.26;;PF00271.28;;PF04851.12	DEAD;;Helicase_C;;ResIII	DEAD/DEAH box helicase;;Helicase conserved C-terminal domain;;Type III restriction enzyme, res subunit
Os04g0131800	GO:0016121;;GO:0055114;;GO:0009570;;GO:0009507;;GO:0016491;;GO:0016702;;GO:0045549;;GO:0046872;;GO:0010436	biological_process;;biological_process;;cellular_component;;cellular_component;;molecular_function;;molecular_function;;molecular_function;;molecular_function;;molecular_function;;	BP:carotene catabolic process;;BP:oxidation-reduction process;;CC:chloroplast stroma;;CC:chloroplast;;MF:oxidoreductase activity;;MF:oxidoreductase activity, acting on single donors with incorporation of molecular oxygen, incorporation of two atoms of oxygen;;MF:9-cis-epoxycarotenoid dioxygenase activity;;MF:metal ion binding;;MF:carotenoid dioxygenase activity;;	K09840	NCED	map00906	Carotenoid biosynthesis	COG3670	L:Replication, recombination and repair	XP_015634681.1	PREDICTED: 9-cis-epoxycarotenoid dioxygenase 1, chloroplastic-like [Oryza sativa Japonica Group]	sp|O24592|NCED1_MAIZE;;	9-cis-epoxycarotenoid dioxygenase 1, chloroplastic OS=Zea mays OX=4577 GN=VP14 PE=1 SV=2;;	PF03055.12	RPE65	Retinal pigment epithelial membrane protein
Os02g0777950	------	------	------	------	------	------	------	------	------	ABA93824.2	hypothetical protein LOC_Os11g30510 [Oryza sativa Japonica Group]	------	------	------	------	------
Os04g0402700	------	------	------	------	------	------	------	------	------	BAF14609.1	Os04g0402700 [Oryza sativa Japonica Group]	------	------	------	------	------
Os03g0715500	GO:0016192;;GO:0007033;;GO:0006886;;GO:0097576;;GO:0005737;;GO:0030897;;GO:0005622;;GO:0009705;;GO:0009506	biological_process;;biological_process;;biological_process;;biological_process;;cellular_component;;cellular_component;;cellular_component;;cellular_component;;cellular_component;;	BP:vesicle-mediated transport;;BP:vacuole organization;;BP:intracellular protein transport;;BP:vacuole fusion;;CC:cytoplasm;;CC:HOPS complex;;CC:intracellular;;CC:plant-type vacuole membrane;;CC:plasmodesma;;	K20183	VPS39, VAM6	------	------	ENOG410XNSX	U:Intracellular trafficking, secretion, and vesicular transport	XP_015631423.1	PREDICTED: vam6/Vps39-like protein [Oryza sativa Japonica Group]	sp|Q8R5L3|VPS39_MOUSE;;	Vam6/Vps39-like protein OS=Mus musculus OX=10090 GN=Vps39 PE=1 SV=1;;	PF10367.6;;PF10366.6;;PF00780.19;;PF00637.17	Vps39_2;;Vps39_1;;CNH;;Clathrin	Vacuolar sorting protein 39 domain 2;;Vacuolar sorting protein 39 domain 1;;CNH domain;;Region in Clathrin and VPS
Os02g0830801	GO:0000902;;GO:0005938;;GO:0005886	biological_process;;cellular_component;;cellular_component;;	BP:cell morphogenesis;;CC:cell cortex;;CC:plasma membrane;;	------	------	------	------	ENOG410XSZS	S:Function unknown	BAS81749.1	Os02g0830801 [Oryza sativa Japonica Group]	------	------	PF14222.3;;PF14228.3	MOR2-PAG1_N;;MOR2-PAG1_mid	Cell morphogenesis N-terminal;;Cell morphogenesis central region
Os11g0677500	GO:0090502;;GO:0090501;;GO:0008033;;GO:0001682;;GO:0006396;;GO:0005655;;GO:0000172;;GO:0004526;;GO:0000171	biological_process;;biological_process;;biological_process;;biological_process;;biological_process;;cellular_component;;cellular_component;;molecular_function;;molecular_function;;	BP:RNA phosphodiester bond hydrolysis, endonucleolytic;;BP:RNA phosphodiester bond hydrolysis;;BP:tRNA processing;;BP:tRNA 5'-leader removal;;BP:RNA processing;;CC:nucleolar ribonuclease P complex;;CC:ribonuclease MRP complex;;MF:ribonuclease P activity;;MF:ribonuclease MRP activity;;	K01164	POP1	map03008;;map03013	Ribosome biogenesis in eukaryotes;;RNA transport	ENOG410XT8N	J:Translation, ribosomal structure and biogenesis	BAT15234.1	Os11g0677500 [Oryza sativa Japonica Group]	------	------	PF08170.9	POPLD	POPLD
Os07g0290500	GO:0009627;;GO:0005504	biological_process;;molecular_function;;	BP:systemic acquired resistance;;MF:fatty acid binding;;	------	------	------	------	ENOG41107F2;;ENOG410YXDY	S:Function unknown;;	EAZ03533.1	hypothetical protein OsI_25668 [Oryza sativa Indica Group]	sp|Q8W453|DIRL1_ARATH;;	Putative lipid-transfer protein DIR1 OS=Arabidopsis thaliana OX=3702 GN=DIR1 PE=1 SV=1;;	PF14368.3	LTP_2	Probable lipid transfer
Os01g0219300	------	------	------	------	------	------	------	ENOG41107FV	S:Function unknown	XP_015628408.1	PREDICTED: uncharacterized protein LOC4324639 [Oryza sativa Japonica Group]	------	------	------	------	------
Os11g0568700	------	------	------	------	------	------	------	ENOG41102WW	S:Function unknown	XP_015617085.1	PREDICTED: uncharacterized protein LOC9267082 [Oryza sativa Japonica Group]	------	------	------	------	------
Os03g0399466	------	------	------	------	------	------	------	------	------	------	------	------	------	------	------	------
[truncated: 38,198 more rows]
