# Supplementary material for: Sucrose Facilitates Rhizome Development of Perennial Rice (Oryza longistaminata)
Source: Int J Mol Sci. 2022 Nov 2;23(21):13396. doi: 10.3390/ijms232113396 (PMC9654561; doi:10.3390/ijms232113396)
Supplement: Supplementary file 1 [file ijms-23-13396-s001.zip › Table S6. genes annotation functional type G of COG.xls]

## Sheet: Table S6.  genes annotation fun
gene id	S100_VS_S20(regulate)	COG id：	Description：
Os01g0172600	down	ENOG410YF8G	peroxidase
Os10g0555651	up	ENOG410YEZU;ENOG41105Y3;ENOG41105B5;ENOG41104H4	May cause loosening and extension of plant cell walls by disrupting non-covalent bonding between cellulose microfibrils and matrix glucans. No enzymatic activity has been found;Pollen allergen;Pollen allergen;May cause loosening and extension of plant cell walls by disrupting non-covalent bonding between cellulose microfibrils and matrix glucans. No enzymatic activity has been found
Os03g0201901	up	COG3693	hydrolase family 10
Os05g0469800	up	COG3961;COG3961	Pyruvate decarboxylase;
Os09g0255000	down	COG1621	Hydrolase
Os10g0555700	up	ENOG41105Y3;ENOG410YEZU;ENOG411073A	Pollen allergen;May cause loosening and extension of plant cell walls by disrupting non-covalent bonding between cellulose microfibrils and matrix glucans. No enzymatic activity has been found;Pollen allergen
Os02g0106100	up	COG1621	Hydrolase
Os06g0697000	down	COG2273	hydrolase family 16
Os03g0712800	up	COG0174	phosphoglucomutase
Os07g0425000	up	ENOG410XRKZ	BT1 family
Os11g0701100	down	ENOG4111GPA	chitinase
Os02g0574100	down	ENOG410XNQK	Transporte
Os10g0577500	up	COG2939;COG2273;ENOG4111G24	carboxy-peptidase;hydrolase family 16;xyloglucan endotransglucosylase hydrolase protein
Os05g0445000	down	COG2124;COG2124	membrane;
Os07g0104500	down	ENOG410YCC5;ENOG410Y9ME;ENOG410YDBA	peroxidase;
Os03g0363600	down	ENOG410XNQKDescription：	TransporteCategory
Os07g0448100	up	COG0580	Catalyzes the conversion of glucosamine-6-phosphate to glucosamine-1-phosphate (By similarity)
Os07g0412100	up	COG0297	starch synthase activity
Os01g0249100	up	ENOG4110518;ENOG410YDKU	Pollen allergen;plant-type cell wall organization
Os03g0638200	up	ENOG410ZVDQ	SV2 related protein homolog
Os09g0530250	down	COG id：ENOG410YC2H;COG2123	endo-glucanase;
Os09g0471150	down	ENOG410YF4C	peroxidase
Os01g0975900	up	COG0580	Channel that permits osmotically driven movement of water in both directions. It is involved in the osmoregulation and in the maintenance of cell turgor during volume expansion in rapidly growing cells. It mediates rapid entry or exit of water in response to abrupt changes in osmolarity (By similarity)
Os04g0459500	up	COG0057	glyceraldehyde3phosphate dehydrogenase
Os07g0448150	up	COG0580	Channel that permits osmotically driven movement of water in both directions. It is involved in the osmoregulation and in the maintenance of cell turgor during volume expansion in rapidly growing cells. It mediates rapid entry or exit of water in response to abrupt changes in osmolarity (By similarity)
Os05g0231700	down	COG0580	Channel that permits osmotically driven movement of water in both directions. It is involved in the osmoregulation and in the maintenance of cell turgor during volume expansion in rapidly growing cells. It mediates rapid entry or exit of water in response to abrupt changes in osmolarity (By similarity)
Os01g0249050	up	ENOG4110518;ENOG410YDKU	Pollen allergen;plant-type cell wall organization
Os06g0593800	up	COG1819;COG1819	membrane;
Os02g0574500	up	ENOG410XNQK;ENOG41106CV	Transporter;
Os06g0725300	up	ENOG41107E8;ENOG410YDTV	Pollen allergen;expansin-like
Os02g0274900	up	ENOG410XNQK	Transporte
Os02g0658800	up	ENOG410YA5Q;ENOG41105B4	Pollen allergen;
Os07g0106200	down	ENOG410XNQK	Transporte
Os11g0701500	down	ENOG4111GPA	chitinase
Os04g0490800	up	COG0647	Hydrolase
Os02g0790500	down	COG1877	trehalose biosynthetic process
Os11g0150100	down	COG0406	Phosphoglycerate mutase
Os05g0580000	up	COG0448	Catalyzes the synthesis of ADP-glucose, a sugar donor used in elongation reactions on alpha-glucans (By similarity)
Os05g0187100	down	COG5026	hexokinase
Os11g0216100	up	COG0484	Pyruvate kinase
Os10g0545500	up	ENOG411167N;COG2273;ENOG410YDGS	xyloglucan endotransglucosylase hydrolase protein;hydrolase family 16;xyloglucan endotransglucosylase hydrolase protein
Os06g0704700	up	COG0702;COG0702	epimerase dehydratase;
Os02g0658100	up	COG0580	Channel that permits osmotically driven movement of water in both directions. It is involved in the osmoregulation and in the maintenance of cell turgor during volume expansion in rapidly growing cells. It mediates rapid entry or exit of water in response to abrupt changes in osmolarity (By similarity)
Os03g0235000	down	ENOG410YC4V	peroxidase
Os01g0135700	up	COG5126	hydrolase family 10
Os04g0624600	up	COG0297	starch synthase activity
Os11g0701800	down	ENOG4111GPA	chitinase
Os04g0521100	up	COG0580	Channel that permits osmotically driven movement of water in both directions. It is involved in the osmoregulation and in the maintenance of cell turgor during volume expansion in rapidly growing cells. It mediates rapid entry or exit of water in response to abrupt changes in osmolarity (By similarity)
Os11g0701000	down	ENOG4111GPA	chitinase
Os04g0604900	up	COG2273	hydrolase family 16
Os06g0552900	down	COG1881	Channel that permits osmotically driven movement of water in both directions. It is involved in the osmoregulation and in the maintenance of cell turgor during volume expansion in rapidly growing cells. It mediates rapid entry or exit of water in response to abrupt changes in osmolarity (By similarity)
Os09g0298200	up	COG0448	phosphohexokinase
Os06g0553001	up	COG5169	Channel that permits osmotically driven movement of water in both directions. It is involved in the osmoregulation and in the maintenance of cell turgor during volume expansion in rapidly growing cells. It mediates rapid entry or exit of water in response to abrupt changes in osmolarity (By similarity)
Os04g0233851	down	COG0580	Channel that permits osmotically driven movement of water in both directions. It is involved in the osmoregulation and in the maintenance of cell turgor during volume expansion in rapidly growing cells. It mediates rapid entry or exit of water in response to abrupt changes in osmolarity (By similarity)
Os11g0134900	down	ENOG410XSE0	Major Facilitator superfamily
Os04g0494400	down	COG0153	Catalyzes the transfer of the gamma-phosphate of ATP to D-galactose to form alpha-D-galactose-1-phosphate (Gal-1-P) (By similarity)
Os09g0469400	up	COG1523	Glycogen debranching enzyme
Os01g0841700	down	COG5038;ENOG410YJA0;ENOG410YJ2N	triosephosphate isomerase;elicitor-responsive protein
Os10g0553300	up	COG1877	trehalose biosynthetic process
Os07g0448200	up	COG0580	Channel that permits osmotically driven movement of water in both directions. It is involved in the osmoregulation and in the maintenance of cell turgor during volume expansion in rapidly growing cells. It mediates rapid entry or exit of water in response to abrupt changes in osmolarity (By similarity)
Os03g0719400	up	COG2267;COG5411	Dihydroxyacetone kinase;inositol
Os03g0749650	up	COG1472	hydrolase family 3
Os01g0866400	up	COG0158	D-fructose-1,6-bisphosphate 1-phosphohydrolase class 1
Os03g0102700	up	ENOG411073A;ENOG41104H4	Pollen allergen;
Os10g0556000	up	ENOG41104H4	Pollen allergen
Os03g0201500	up	COG3693	hydrolase family 10
Os11g0186900	down	COG3491	Anion transporte
Os01g0813800	up	COG2723	beta-glucosidase
Os11g0700900	down	ENOG4111GPA	chitinase
Os11g0600900	up	COG1482	mannose-6-phosphate isomerase
Os08g0241800	up	COG0474	Aldose 1epimerase
Os12g0128700	down	COG3534	Alpha-N-arabinofuranosidase (EC 3.2.1.55)
Os08g0387400	up	ENOG410ZZU6	glycosyl hydrolase
Os10g0555900	up	ENOG41104H4	Pollen allergen
Os10g0445400	down	ENOG410XRM0	phosphate transporte
Os09g0298100	up	COG0205	phosphohexokinase
Os02g0744851	up	COG0644	starch synthase activity
Os08g0445700	down	COG1877	trehalose biosynthetic process
Os03g0300600	down	COG2214;COG0484	pectinesterase;
Os03g0781400	up	COG0120	phosphoriboisomerase A
Os07g0618700	down	ENOG410ZP1W;COG5126;ENOG41117GB;COG0448	Catalyzes the synthesis of ADP-glucose, a sugar donor used in elongation reactions on alpha-glucans (By similarity)
Os05g0365700	down	COG2723	beta-glucosidase
Os04g0234600	up	COG0158	D-fructose-1,6-bisphosphate 1-phosphohydrolase class 1
Os04g0454200	up	ENOG410XNQK	Transporte
Os09g0471100	down	ENOG410YF4C	peroxidase
Os07g0448600	up	COG0580	Channel that permits osmotically driven movement of water in both directions. It is involved in the osmoregulation and in the maintenance of cell turgor during volume expansion in rapidly growing cells. It mediates rapid entry or exit of water in response to abrupt changes in osmolarity (By similarity)
Os01g0940800	down	ENOG410YFZD;ENOG410YAHP	beta-1,3-glucanase;glucan endo-1-3-beta-glucosidase
Os01g0730500	down	COG1141;COG2214	trehalose biosynthetic process;
