# Supplementary material for: Sucrose Facilitates Rhizome Development of Perennial Rice (Oryza longistaminata)
Source: Int J Mol Sci. 2022 Nov 2;23(21):13396. doi: 10.3390/ijms232113396 (PMC9654561; doi:10.3390/ijms232113396)
Supplement: Supplementary file 1 [file ijms-23-13396-s001.zip › Table S7. genes in carbohydrate transport and metabolism of GO .xls]

## Sheet: 注释详情 (1)
gene id	NR_hit-name	NR_description	Swiss-Prot_hit-name	Swiss-Prot_description
Os03g0170900	XP_015633174.1	PREDICTED: sucrose transport protein SUT1 isoform X2 [Oryza sativa Japonica Group]	sp|Q10R54|SUT1_ORYSJ;	Sucrose transport protein SUT1 OS=Oryza sativa subsp. japonica OX=39947 GN=SUT1 PE=1 SV=1;
Os07g0539900	XP_015647630.1	PREDICTED: glucan endo-1,3-beta-glucosidase 3 isoform X1 [Oryza sativa Japonica Group]	sp|Q9FJU9|E1313_ARATH;	Glucan endo-1,3-beta-glucosidase 13 OS=Arabidopsis thaliana OX=3702 GN=At5g56590 PE=1 SV=1;
Os06g0320200	XP_015644259.1	PREDICTED: beta-glucosidase 24 [Oryza sativa Japonica Group]	sp|Q5Z9Z0|BGL24_ORYSJ;	Beta-glucosidase 24 OS=Oryza sativa subsp. japonica OX=39947 GN=BGLU24 PE=2 SV=1;
Os03g0201901	BAS82830.1	Os03g0201901, partial [Oryza sativa Japonica Group]	sp|A3DH97|RSGI6_CLOTH;	Anti-sigma-I factor RsgI6 OS=Clostridium thermocellum;
Os01g0636500	XP_015611103.1	PREDICTED: polygalacturonase At1g48100 isoform X1 [Oryza sativa Japonica Group]	sp|Q949Z1|PGLR4_ARATH;	Polygalacturonase At1g48100 OS=Arabidopsis thaliana OX=3702 GN=At1g48100 PE=2 SV=1;
Os09g0255000	XP_015612576.1	PREDICTED: LOW QUALITY PROTEIN: beta-fructofuranosidase, insoluble isoenzyme 7-like [Oryza sativa Japonica Group]	sp|Q0J360|INV7_ORYSJ;	Beta-fructofuranosidase, insoluble isoenzyme 7 OS=Oryza sativa subsp. japonica OX=39947 GN=CIN7 PE=2 SV=1;
Os10g0565150	XP_015614593.1	PREDICTED: beta-amylase 3, chloroplastic [Oryza sativa Japonica Group]	sp|O23553|BAM3_ARATH;	Beta-amylase 3, chloroplastic OS=Arabidopsis thaliana OX=3702 GN=BAM3 PE=1 SV=3;
Os01g0851700	XP_015621275.1	PREDICTED: alpha-glucan phosphorylase, H isozyme [Oryza sativa Japonica Group]	sp|Q9LKJ3|PHSH_WHEAT;	Alpha-glucan phosphorylase, H isozyme OS=Triticum aestivum OX=4565 PE=2 SV=1;
Os04g0206500	XP_015635482.1	PREDICTED: crocetin glucosyltransferase 2 [Oryza sativa Japonica Group]	sp|M0Y4P1|UGT13_HORVV;	UDP-glucosyltransferase UGT13248 OS=Hordeum vulgare subsp. vulgare OX=112509 PE=2 SV=1;
Os04g0523650	XP_015633518.1	PREDICTED: UDP-glycosyltransferase 73C7 [Oryza sativa Japonica Group]	sp|Q9SCP6|U73D1_ARATH;	UDP-glycosyltransferase 73D1 OS=Arabidopsis thaliana OX=3702 GN=UGT73D1 PE=3 SV=1;
Os03g0243700	ABF94921.1	Glycosyl hydrolase family 10 protein, expressed [Oryza sativa Japonica Group]	sp|A3DH97|RSGI6_CLOTH;	Anti-sigma-I factor RsgI6 OS=Clostridium thermocellum;
Os07g0616800	XP_015644807.1	PREDICTED: sucrose synthase 3 [Oryza sativa Japonica Group]	sp|Q43009|SUS3_ORYSJ;	Sucrose synthase 3 OS=Oryza sativa subsp. japonica OX=39947 GN=SUS3 PE=1 SV=2;
Os08g0520900	XP_015650242.1	PREDICTED: isoamylase 1, chloroplastic [Oryza sativa Japonica Group]	sp|D0TZF0|ISOA1_ORYSJ;	Isoamylase 1, chloroplastic OS=Oryza sativa subsp. japonica OX=39947 GN=ISA1 PE=1 SV=1;
Os06g0726400	AWB14957.1	starch branching enzyme 1 [Oryza sativa]	sp|Q01401|GLGB_ORYSJ;	1,4-alpha-glucan-branching enzyme, chloroplastic/amyloplastic OS=Oryza sativa subsp. japonica OX=39947 GN=SBE1 PE=1 SV=2;
Os02g0106100	XP_015625788.1	PREDICTED: sucrose:sucrose 1-fructosyltransferase [Oryza sativa Japonica Group]	sp|Q9FSV7|SST_FESAR;	Sucrose:sucrose 1-fructosyltransferase OS=Festuca arundinacea OX=4606 GN=1-SST PE=1 SV=1;
Os06g0697000	XP_015641683.1	PREDICTED: probable xyloglucan endotransglucosylase/hydrolase protein 25 [Oryza sativa Japonica Group]	sp|Q38907|XTH25_ARATH;	Probable xyloglucan endotransglucosylase/hydrolase protein 25 OS=Arabidopsis thaliana OX=3702 GN=XTH25 PE=2 SV=2;
Os11g0701100	XP_015617733.1	PREDICTED: xylanase inhibitor protein 2 [Oryza sativa Japonica Group]	sp|Q53NL5|XIP2_ORYSJ;	Xylanase inhibitor protein 2 OS=Oryza sativa subsp. japonica OX=39947 GN=Chib3H-h PE=1 SV=1;
Os06g0160700	XP_015644241.1	PREDICTED: soluble starch synthase 1, chloroplastic/amyloplastic [Oryza sativa Japonica Group]	sp|Q0DEC8|SSY1_ORYSJ;	Soluble starch synthase 1, chloroplastic/amyloplastic OS=Oryza sativa subsp. japonica OX=39947 GN=Os06g0160700 PE=1 SV=1;
Os06g0726100	EAZ02415.1	hypothetical protein OsI_24517 [Oryza sativa Indica Group]	sp|P24626|CHI3_ORYSJ;	Chitinase 3 OS=Oryza sativa subsp. japonica OX=39947 GN=Cht3 PE=2 SV=2;
Os02g0574100	XP_015626487.1	PREDICTED: sugar transport protein 5 [Oryza sativa Japonica Group]	sp|Q0JCR9|MST1_ORYSJ;	Sugar transport protein MST1 OS=Oryza sativa subsp. japonica OX=39947 GN=MST1 PE=2 SV=1;
Os10g0577500	XP_015612978.1	PREDICTED: probable xyloglucan endotransglucosylase/hydrolase protein 29 [Oryza sativa Japonica Group]	sp|Q8L7H3|XTH29_ARATH;	Probable xyloglucan endotransglucosylase/hydrolase protein 29 OS=Arabidopsis thaliana OX=3702 GN=XTH29 PE=2 SV=1;
Os02g0528200	ACE88265.1	rice starch branching enzyme [Oryza sativa Japonica Group]	sp|Q08047|GLGB_MAIZE;	1,4-alpha-glucan-branching enzyme 2, chloroplastic/amyloplastic OS=Zea mays OX=4577 GN=SBE1 PE=1 SV=1;
Os12g0420200	XP_015620635.1	PREDICTED: chloroplast stem-loop binding protein of 41 kDa b, chloroplastic [Oryza sativa Japonica Group]	sp|Q9SA52|CP41B_ARATH;	Chloroplast stem-loop binding protein of 41 kDa b, chloroplastic OS=Arabidopsis thaliana OX=3702 GN=CSP41B PE=1 SV=1;
Os09g0422550	XP_015612279.1	PREDICTED: cellulose synthase A catalytic subunit 9 [UDP-forming] [Oryza sativa Japonica Group]	sp|Q69P51|CESA9_ORYSJ;	Cellulose synthase A catalytic subunit 9 [UDP-forming] OS=Oryza sativa subsp. japonica OX=39947 GN=CESA9 PE=2 SV=1;
Os07g0523400	BAG91782.1	unnamed protein product [Oryza sativa Japonica Group]	sp|Q94B38|GPT2_ARATH;	Glucose-6-phosphate/phosphate translocator 2, chloroplastic OS=Arabidopsis thaliana OX=3702 GN=GPT2 PE=2 SV=2;
Os03g0363600	XP_015631532.1	PREDICTED: sugar transporter ERD6-like 16 [Oryza sativa Japonica Group]	sp|Q8LBI9|EDL16_ARATH;	Sugar transporter ERD6-like 16 OS=Arabidopsis thaliana OX=3702 GN=At5g18840 PE=2 SV=2;
Os07g0448100	XP_015644586.1	PREDICTED: aquaporin PIP2-4 [Oryza sativa Japonica Group]	sp|Q8GRT8|PIP24_ORYSJ;	Aquaporin PIP2-4 OS=Oryza sativa subsp. japonica OX=39947 GN=PIP2-4 PE=2 SV=1;
Os02g0207100	BAS77564.1	Os02g0207100, partial [Oryza sativa Japonica Group]	sp|P0DKH0|NRT22_ORYSJ;	High-affinity nitrate transporter 2.2 OS=Oryza sativa subsp. japonica OX=39947 GN=NRT2.2 PE=1 SV=1;
Os07g0412100	XP_015647210.1	PREDICTED: granule-bound starch synthase 1b, chloroplastic/amyloplastic [Oryza sativa Japonica Group]	sp|Q8LL05|SSG1B_HORVU;	Granule-bound starch synthase 1b, chloroplastic/amyloplastic;
Os10g0360100	AAK13147.1	Putative sugar transporter [Oryza sativa Japonica Group]	sp|Q9ZNS0|PLT3_ARATH;	Probable polyol transporter 3 OS=Arabidopsis thaliana OX=3702 GN=PLT3 PE=3 SV=1;
Os11g0145200	XP_015616800.1	PREDICTED: cyanidin 3-O-rutinoside 5-O-glucosyltransferase [Oryza sativa Japonica Group]	sp|Q767C8|IH5GT_IRIHO;	Cyanidin 3-O-rutinoside 5-O-glucosyltransferase OS=Iris hollandica OX=35876 GN=5GT PE=1 SV=1;
Os03g0638200	XP_015632063.1	PREDICTED: organic cation/carnitine transporter 7 isoform X1 [Oryza sativa Japonica Group]	sp|Q940M4|OCT7_ARATH;	Organic cation/carnitine transporter 7 OS=Arabidopsis thaliana OX=3702 GN=OCT7 PE=2 SV=1;
Os09g0530250	XP_015651341.1	PREDICTED: endoglucanase 23 [Oryza sativa Japonica Group]	sp|Q69NF5|GUN23_ORYSJ;	Endoglucanase 23 OS=Oryza sativa subsp. japonica OX=39947 GN=GLU12 PE=2 SV=1;
Os06g0246500	XP_015641790.1	PREDICTED: pyruvate dehydrogenase E1 component subunit alpha-2, mitochondrial [Oryza sativa Japonica Group]	sp|Q654V6|ODPA2_ORYSJ;	Pyruvate dehydrogenase E1 component subunit alpha-2, mitochondrial OS=Oryza sativa subsp. japonica OX=39947 GN=Os06g0246500 PE=2 SV=1;
Os01g0975900	XP_015641156.1	PREDICTED: probable aquaporin TIP1-2 [Oryza sativa Japonica Group]	sp|Q94CS9|TIP12_ORYSJ;	Probable aquaporin TIP1-2 OS=Oryza sativa subsp. japonica OX=39947 GN=TIP1-2 PE=2 SV=1;
Os05g0144900	AAT93996.1	putative sucrose phosphatase [Oryza sativa Japonica Group]	sp|A3AZW5|SPP3_ORYSJ;	Probable sucrose-phosphatase 3 OS=Oryza sativa subsp. japonica OX=39947 GN=SPP3 PE=3 SV=1;
Os07g0212200	XP_015645301.1	PREDICTED: chloroplast stem-loop binding protein of 41 kDa a, chloroplastic [Oryza sativa Japonica Group]	sp|Q9LYA9|CP41A_ARATH;	Chloroplast stem-loop binding protein of 41 kDa a, chloroplastic OS=Arabidopsis thaliana OX=3702 GN=CSP41A PE=1 SV=1;
Os12g0292400	XP_015620270.1	PREDICTED: ribulose bisphosphate carboxylase small chain, chloroplastic-like [Oryza sativa Japonica Group]	sp|A2Y205|RBS1_ORYSI;	Ribulose bisphosphate carboxylase small chain, chloroplastic OS=Oryza sativa subsp. indica OX=39946 GN=RBCS PE=2 SV=2;
Os04g0459500	XP_015635988.1	PREDICTED: glyceraldehyde-3-phosphate dehydrogenase A, chloroplastic [Oryza sativa Japonica Group]	sp|P09315|G3PA_MAIZE;	Glyceraldehyde-3-phosphate dehydrogenase A, chloroplastic OS=Zea mays OX=4577 GN=GAPA PE=2 SV=1;
Os04g0556400	EAY95122.1	hypothetical protein OsI_16939 [Oryza sativa Indica Group]	sp|Q6JAH0|CZOG_SORBI;	Putative cis-zeatin O-glucosyltransferase OS=Sorghum bicolor OX=4558 GN=SB20O07.14 PE=3 SV=1;
Os07g0448150	XP_015644586.1	PREDICTED: aquaporin PIP2-4 [Oryza sativa Japonica Group]	sp|Q8GRT8|PIP24_ORYSJ;	Aquaporin PIP2-4 OS=Oryza sativa subsp. japonica OX=39947 GN=PIP2-4 PE=2 SV=1;
Os03g0192700	XP_015632437.1	PREDICTED: inositol-3-phosphate synthase [Oryza sativa Japonica Group]	sp|O64437|RINO1_ORYSJ;	Inositol-3-phosphate synthase 1 OS=Oryza sativa subsp. japonica OX=39947 GN=RINO1 PE=1 SV=2;
Os05g0231700	XP_015640527.1	PREDICTED: probable aquaporin TIP4-1 [Oryza sativa Japonica Group]	sp|Q75GA5|TIP41_ORYSJ;	Probable aquaporin TIP4-1 OS=Oryza sativa subsp. japonica OX=39947 GN=TIP4-1 PE=2 SV=1;
Os01g0735300	XP_015635040.1	PREDICTED: anthocyanidin 5,3-O-glucosyltransferase [Oryza sativa Japonica Group]	sp|Q4R1I9|ANGLT_ROSHC;	Anthocyanidin 5,3-O-glucosyltransferase OS=Rosa hybrid cultivar OX=128735 GN=RhGT1 PE=2 SV=1;
Os05g0426000	XP_015639256.1	PREDICTED: bidirectional sugar transporter SWEET1b [Oryza sativa Japonica Group]	sp|Q60EC2|SWT1B_ORYSJ;	Bidirectional sugar transporter SWEET1b OS=Oryza sativa subsp. japonica OX=39947 GN=SWEET1B PE=2 SV=1;
Os05g0279900	BAS93135.1	Os05g0279900 [Oryza sativa Japonica Group]	sp|Q949Z1|PGLR4_ARATH;	Polygalacturonase At1g48100 OS=Arabidopsis thaliana OX=3702 GN=At1g48100 PE=2 SV=1;
Os04g0523600	XP_015633518.1	PREDICTED: UDP-glycosyltransferase 73C7 [Oryza sativa Japonica Group]	sp|Q9SCP6|U73D1_ARATH;	UDP-glycosyltransferase 73D1 OS=Arabidopsis thaliana OX=3702 GN=UGT73D1 PE=3 SV=1;
Os06g0593800	XP_015641689.1	PREDICTED: crocetin glucosyltransferase, chloroplastic [Oryza sativa Japonica Group]	sp|F8WKW0|UGT1_GARJA;	Crocetin glucosyltransferase, chloroplastic OS=Gardenia jasminoides OX=114476 GN=UGT75L6 PE=1 SV=1;
Os02g0574500	BAS79367.1	Os02g0574500, partial [Oryza sativa Japonica Group]	sp|Q0JCR9|MST1_ORYSJ;	Sugar transport protein MST1 OS=Oryza sativa subsp. japonica OX=39947 GN=MST1 PE=2 SV=1;
Os07g0523600	BAF21733.1	Os07g0523600, partial [Oryza sativa Japonica Group]	sp|Q94B38|GPT2_ARATH;	Glucose-6-phosphate/phosphate translocator 2, chloroplastic OS=Arabidopsis thaliana OX=3702 GN=GPT2 PE=2 SV=2;
Os07g0503500	XP_015645278.1	PREDICTED: anthocyanidin 3-O-glucosyltransferase 2 [Oryza sativa Japonica Group]	sp|D3UAG1|U7A16_PYRCO;	UDP-glycosyltransferase 71A16 OS=Pyrus communis OX=23211 GN=UGT71A16 PE=1 SV=1;
Os01g0919400	XP_015621705.1	PREDICTED: probable sucrose-phosphate synthase 1 [Oryza sativa Japonica Group]	sp|A2WYE9|SPSA1_ORYSI;	Probable sucrose-phosphate synthase 1 OS=Oryza sativa subsp. indica OX=39946 GN=SPS1 PE=2 SV=2;
Os02g0274900	XP_015625328.1	PREDICTED: probable plastidic glucose transporter 2 [Oryza sativa Japonica Group]	sp|Q9FYG3|PLST2_ARATH;	Probable plastidic glucose transporter 2 OS=Arabidopsis thaliana OX=3702 GN=At1g67300 PE=2 SV=1;
Os07g0106200	XP_015646448.1	PREDICTED: sugar carrier protein C [Oryza sativa Japonica Group]	sp|Q7EZD7|MST3_ORYSJ;	Sugar transport protein MST3 OS=Oryza sativa subsp. japonica OX=39947 GN=MST3 PE=2 SV=1;
Os11g0701500	XP_015615698.1	PREDICTED: xylanase inhibitor protein 2-like [Oryza sativa Japonica Group]	sp|Q53NL5|XIP2_ORYSJ;	Xylanase inhibitor protein 2 OS=Oryza sativa subsp. japonica OX=39947 GN=Chib3H-h PE=1 SV=1;
Os02g0790500	BAD19111.1	putative alpha,alpha-trehalose-phosphate synthase [Oryza sativa Japonica Group]	sp|Q9LRA7|TPS9_ARATH;	Probable alpha,alpha-trehalose-phosphate synthase [UDP-forming] 9 OS=Arabidopsis thaliana OX=3702 GN=TPS9 PE=2 SV=1;
Os05g0279850	XP_015638814.1	PREDICTED: polygalacturonase At1g48100 [Oryza sativa Japonica Group]	sp|Q949Z1|PGLR4_ARATH;	Polygalacturonase At1g48100 OS=Arabidopsis thaliana OX=3702 GN=At1g48100 PE=2 SV=1;
Os05g0580000	XP_015640472.1	PREDICTED: glucose-1-phosphate adenylyltransferase large subunit, chloroplastic/amyloplastic [Oryza sativa Japonica Group]	sp|Q688T8|GLGL3_ORYSJ;	Glucose-1-phosphate adenylyltransferase large subunit 3, chloroplastic/amyloplastic OS=Oryza sativa subsp. japonica OX=39947 GN=AGPL3 PE=1 SV=1;
Os05g0187100	XP_015637554.1	PREDICTED: hexokinase-7 [Oryza sativa Japonica Group]	sp|Q1WM16|HXK7_ORYSJ;	Hexokinase-7 OS=Oryza sativa subsp. japonica OX=39947 GN=HXK7 PE=2 SV=2;
Os08g0414700	XP_015649990.1	PREDICTED: probable alpha,alpha-trehalose-phosphate synthase [UDP-forming] 10 [Oryza sativa Japonica Group]	sp|O80738|TPS10_ARATH;	Probable alpha,alpha-trehalose-phosphate synthase [UDP-forming] 10 OS=Arabidopsis thaliana OX=3702 GN=TPS10 PE=2 SV=1;
Os10g0545500	BAT11899.1	Os10g0545500 [Oryza sativa Japonica Group]	sp|P93046|XTH31_ARATH;	Xyloglucan endotransglucosylase/hydrolase protein 31 OS=Arabidopsis thaliana OX=3702 GN=XTH31 PE=1 SV=2;
Os01g0605700	XP_015631208.1	PREDICTED: bidirectional sugar transporter SWEET6b [Oryza sativa Japonica Group]	sp|Q8W0K2|SWT6B_ORYSJ;	Bidirectional sugar transporter SWEET6b OS=Oryza sativa subsp. japonica OX=39947 GN=SWEET6B PE=2 SV=1;
Os03g0141200	XP_015632708.1	PREDICTED: beta-amylase 1, chloroplastic [Oryza sativa Japonica Group]	sp|Q10RZ1|BAMY2_ORYSJ;	Beta-amylase 2, chloroplastic OS=Oryza sativa subsp. japonica OX=39947 GN=BAMY2 PE=1 SV=1;
Os02g0658100	BAS80116.1	Os02g0658100, partial [Oryza sativa Japonica Group]	sp|Q7XA61|TIP21_ORYSJ;	Probable aquaporin TIP2-1 OS=Oryza sativa subsp. japonica OX=39947 GN=TIP2-1 PE=2 SV=1;
Os03g0804900	BAS86932.1	Os03g0804900 [Oryza sativa Japonica Group]	sp|Q66PF2|URT1_FRAAN;	Putative UDP-rhamnose:rhamnosyltransferase 1 OS=Fragaria ananassa OX=3747 GN=GT4 PE=2 SV=1;
Os12g0292301	BAA00539.1	small subunit of ribulose-1,5-bisphosphate carboxylase [Oryza sativa Japonica Group]	sp|Q0INY7|RBS1_ORYSJ;	Ribulose bisphosphate carboxylase small chain, chloroplastic OS=Oryza sativa subsp. japonica OX=39947 GN=RBCS PE=1 SV=1;
Os11g0701800	XP_015615153.1	PREDICTED: xylanase inhibitor protein 1 [Oryza sativa Japonica Group]	sp|Q7GCM7|XIP1_ORYSJ;	Xylanase inhibitor protein 1 OS=Oryza sativa subsp. japonica OX=39947 GN=RIXI PE=1 SV=1;
Os05g0578750	AAT39158.1	putative polygalacturonase [Oryza sativa Japonica Group]	sp|Q949Z1|PGLR4_ARATH;	Polygalacturonase At1g48100 OS=Arabidopsis thaliana OX=3702 GN=At1g48100 PE=2 SV=1;
Os04g0521100	XP_015633686.1	PREDICTED: probable aquaporin PIP2-3 [Oryza sativa Japonica Group]	sp|Q7XUA6|PIP23_ORYSJ;	Probable aquaporin PIP2-3 OS=Oryza sativa subsp. japonica OX=39947 GN=PIP2-3 PE=2 SV=1;
Os11g0701000	XP_015617732.1	PREDICTED: xylanase inhibitor protein 1-like [Oryza sativa Japonica Group]	sp|Q7GCM7|XIP1_ORYSJ;	Xylanase inhibitor protein 1 OS=Oryza sativa subsp. japonica OX=39947 GN=RIXI PE=1 SV=1;
Os04g0604900	XP_015634186.1	PREDICTED: xyloglucan endotransglycosylase/hydrolase protein 8-like [Oryza sativa Japonica Group]	sp|Q76BW5|XTH8_ORYSJ;	Xyloglucan endotransglycosylase/hydrolase protein 8 OS=Oryza sativa subsp. japonica OX=39947 GN=XTH8 PE=1 SV=1;
Os01g0606000	A2WSD8.1;	;Short=OsSWEET6a	sp|A2WSD8|SWT6A_ORYSI;	Bidirectional sugar transporter SWEET6a OS=Oryza sativa subsp. indica OX=39946 GN=SWEET6A PE=3 SV=1;
Os02g0823100	XP_015625572.1	PREDICTED: aquaporin PIP 1-3 [Oryza sativa Japonica Group]	sp|Q9SXF8|PIP13_ORYSJ;	Aquaporin PIP 1-3 OS=Oryza sativa subsp. japonica OX=39947 GN=PIP1-3 PE=2 SV=2;
Os05g0393700	XP_015637296.1	PREDICTED: isoamylase 2, chloroplastic [Oryza sativa Japonica Group]	sp|Q6AU80|ISOA2_ORYSJ;	Isoamylase 2, chloroplastic OS=Oryza sativa subsp. japonica OX=39947 GN=ISA2 PE=1 SV=1;
Os10g0189100	XP_015614961.1	PREDICTED: phosphoglucomutase, chloroplastic [Oryza sativa Japonica Group]	sp|Q9M4G5|PGMP_SOLTU;	Phosphoglucomutase, chloroplastic OS=Solanum tuberosum OX=4113 GN=PGMP PE=2 SV=1;
Os09g0298200	XP_015612224.1	PREDICTED: glucose-1-phosphate adenylyltransferase small subunit, chloroplastic/amyloplastic-like [Oryza sativa Japonica Group]	sp|Q69T99|GLGS1_ORYSJ;	Glucose-1-phosphate adenylyltransferase small subunit 1, chloroplastic/amyloplastic OS=Oryza sativa subsp. japonica OX=39947 GN=AGPS1 PE=1 SV=1;
Os02g0206700	XP_015623299.1	PREDICTED: UDP-glycosyltransferase 73E1 [Oryza sativa Japonica Group]	sp|Q6VAA9|U73E1_STERE;	UDP-glycosyltransferase 73E1 OS=Stevia rebaudiana OX=55670 GN=UGT73E1 PE=2 SV=1;
Os05g0527900	XP_015639821.1	PREDICTED: UDP-glycosyltransferase 88A1 [Oryza sativa Japonica Group]	sp|Q9LK73|U88A1_ARATH;	UDP-glycosyltransferase 88A1 OS=Arabidopsis thaliana OX=3702 GN=UGT88A1 PE=2 SV=1;
Os02g0589400	XP_015627384.1	PREDICTED: putative UDP-rhamnose:rhamnosyltransferase 1 [Oryza sativa Japonica Group]	sp|Q6VAA8|U91D1_STERE;	UDP-glycosyltransferase 91D1 OS=Stevia rebaudiana OX=55670 GN=UGT91D1 PE=2 SV=1;
Os03g0656800	XP_015631362.1	PREDICTED: glucan endo-1,3-beta-glucosidase 8 [Oryza sativa Japonica Group]	sp|Q6NKW9|E138_ARATH;	Glucan endo-1,3-beta-glucosidase 8 OS=Arabidopsis thaliana OX=3702 GN=At1g64760 PE=1 SV=2;
Os04g0233851	XP_015636702.1	PREDICTED: probable aquaporin PIP2-6 [Oryza sativa Japonica Group]	sp|Q7XLR1|PIP26_ORYSJ;	Probable aquaporin PIP2-6 OS=Oryza sativa subsp. japonica OX=39947 GN=PIP2-6 PE=2 SV=2;
Os06g0289900	XP_015641648.1	PREDICTED: UDP-glycosyltransferase 708A6 [Oryza sativa Japonica Group]	sp|C3W7B0|CGT_ORYSI;	UDP-glucose:2-hydroxyflavanone C-glucosyltransferase OS=Oryza sativa subsp. indica OX=39946 GN=CGT PE=1 SV=1;
Os03g0412800	XP_015628664.1	PREDICTED: glucose-6-phosphate 1-dehydrogenase, chloroplastic isoform X1 [Oryza sativa Japonica Group]	sp|Q43839|G6PDC_SOLTU;	Glucose-6-phosphate 1-dehydrogenase, chloroplastic OS=Solanum tuberosum OX=4113 PE=1 SV=1;
Os07g0523965	BAF21733.1	Os07g0523600, partial [Oryza sativa Japonica Group]	sp|Q94B38|GPT2_ARATH;	Glucose-6-phosphate/phosphate translocator 2, chloroplastic OS=Arabidopsis thaliana OX=3702 GN=GPT2 PE=2 SV=2;
Os11g0172100	EAZ17589.1	hypothetical protein OsJ_33128 [Oryza sativa Japonica Group]	sp|O04887|PME2_CITSI;	Pectinesterase 2 OS=Citrus sinensis OX=2711 GN=PECS-2.1 PE=2 SV=1;
Os04g0204150	EEC84513.1	hypothetical protein OsI_31213 [Oryza sativa Indica Group]	sp|Q7XT97|UGT79_ORYSJ;	UDP-glycosyltransferase 79 OS=Oryza sativa subsp. japonica OX=39947 GN=UGT79 PE=1 SV=2;
Os11g0236100	XP_015617674.1	PREDICTED: probable sucrose-phosphate synthase 5 isoform X1 [Oryza sativa Japonica Group]	sp|Q53JI9|SPSA5_ORYSJ;	Probable sucrose-phosphate synthase 5 OS=Oryza sativa subsp. japonica OX=39947 GN=SPS5 PE=2 SV=1;
Os09g0469400	BAF25347.1	Os09g0469400 [Oryza sativa Japonica Group]	sp|B9G434|ISOA3_ORYSJ;	Isoamylase 3, chloroplastic OS=Oryza sativa subsp. japonica OX=39947 GN=ISA3 PE=2 SV=1;
Os10g0553300	EAY79464.1	hypothetical protein OsI_34594 [Oryza sativa Indica Group]	sp|Q9FWQ2|TPP2_ORYSJ;	Probable trehalose-phosphate phosphatase 2 OS=Oryza sativa subsp. japonica OX=39947 GN=TPP2 PE=1 SV=1;
Os07g0448200	BAT01302.1	Os07g0448200, partial [Oryza sativa Japonica Group]	sp|Q8GRT8|PIP24_ORYSJ;	Aquaporin PIP2-4 OS=Oryza sativa subsp. japonica OX=39947 GN=PIP2-4 PE=2 SV=1;
Os03g0749650	AAL58976.1	putative exohydrolase [Oryza sativa Japonica Group]	sp|Q23892|GLUA_DICDI;	Lysosomal beta glucosidase OS=Dictyostelium discoideum OX=44689 GN=gluA PE=1 SV=2;
Os01g0866400	BAF06820.1	Os01g0866400 [Oryza sativa Japonica Group]	sp|A2WXB2|F16P2_ORYSI;	Fructose-1,6-bisphosphatase, cytosolic OS=Oryza sativa subsp. indica OX=39946 GN=OsI_04558 PE=2 SV=2;
Os03g0201500	XP_015632159.1	PREDICTED: endo-1,4-beta-xylanase A [Oryza sativa Japonica Group]	sp|A3DH97|RSGI6_CLOTH;	Anti-sigma-I factor RsgI6 OS=Clostridium thermocellum;
Os01g0813800	BAS74897.1	Os01g0813800, partial [Oryza sativa Japonica Group]	sp|Q8RZL1|BGL03_ORYSJ;	Beta-glucosidase 3 OS=Oryza sativa subsp. japonica OX=39947 GN=BGLU3 PE=2 SV=2;
Os05g0522250	XP_015639323.1	PREDICTED: hexokinase-5 [Oryza sativa Japonica Group]	sp|Q5W676|HXK5_ORYSJ;	Hexokinase-5 OS=Oryza sativa subsp. japonica OX=39947 GN=HXK5 PE=2 SV=1;
Os11g0700900	XP_015617731.1	PREDICTED: xylanase inhibitor protein 1-like [Oryza sativa Japonica Group]	sp|Q7GCM7|XIP1_ORYSJ;	Xylanase inhibitor protein 1 OS=Oryza sativa subsp. japonica OX=39947 GN=RIXI PE=1 SV=1;
Os11g0600900	EEE52368.1	hypothetical protein OsJ_34433 [Oryza sativa Japonica Group]	sp|Q9FZH5|MPI2_ARATH;	Mannose-6-phosphate isomerase 2 OS=Arabidopsis thaliana OX=3702 GN=PMI2 PE=1 SV=1;
Os12g0190000	XP_015619890.1	PREDICTED: GDP-L-galactose phosphorylase 2 [Oryza sativa Japonica Group]	sp|Q9FLP9|GGAP2_ARATH;	GDP-L-galactose phosphorylase 2 OS=Arabidopsis thaliana OX=3702 GN=VTC5 PE=1 SV=1;
Os11g0586300	BAF28531.1	Os11g0586300, partial [Oryza sativa Japonica Group]	------	------
Os02g0513100	XP_015623673.1	PREDICTED: bidirectional sugar transporter SWEET15 [Oryza sativa Japonica Group]	sp|Q6K602|SWT15_ORYSJ;	Bidirectional sugar transporter SWEET15 OS=Oryza sativa subsp. japonica OX=39947 GN=SWEET15 PE=2 SV=1;
Os05g0542900	XP_015640422.1	PREDICTED: probable polygalacturonase At1g80170 [Oryza sativa Japonica Group]	sp|Q94AJ5|PGLR5_ARATH;	Probable polygalacturonase At1g80170 OS=Arabidopsis thaliana OX=3702 GN=At1g80170 PE=1 SV=1;
Os03g0726200	EEE59845.1	hypothetical protein OsJ_12420 [Oryza sativa Japonica Group]	sp|Q75GI4|ITPK3_ORYSJ;	Inositol-tetrakisphosphate 1-kinase 3 OS=Oryza sativa subsp. japonica OX=39947 GN=ITPK3 OsIPK1??;
Os01g0329300	XP_015622255.1	PREDICTED: polygalacturonase At1g48100 [Oryza sativa Japonica Group]	sp|Q949Z1|PGLR4_ARATH;	Polygalacturonase At1g48100 OS=Arabidopsis thaliana OX=3702 GN=At1g48100 PE=2 SV=1;
Os03g0748300	XP_015632542.1	PREDICTED: protein NDH-DEPENDENT CYCLIC ELECTRON FLOW 5 [Oryza sativa Japonica Group]	sp|Q9C503|NDF5_ARATH;	Protein NDH-DEPENDENT CYCLIC ELECTRON FLOW 5 OS=Arabidopsis thaliana OX=3702 GN=NDF5 PE=2 SV=1;
Os12g0128700	XP_015620357.1	PREDICTED: alpha-L-arabinofuranosidase 1 [Oryza sativa Japonica Group]	sp|Q9SG80|ASD1_ARATH;	Alpha-L-arabinofuranosidase 1 OS=Arabidopsis thaliana OX=3702 GN=ASD1 PE=1 SV=1;
Os11g0577866	XP_015616306.1	PREDICTED: glucan endo-1,3-beta-glucosidase 8 [Oryza sativa Japonica Group]	sp|Q6NKW9|E138_ARATH;	Glucan endo-1,3-beta-glucosidase 8 OS=Arabidopsis thaliana OX=3702 GN=At1g64760 PE=1 SV=2;
Os01g0860400	XP_015618646.1	PREDICTED: acidic endochitinase [Oryza sativa Japonica Group]	sp|P51614|CHIT3_VITVI;	Acidic endochitinase OS=Vitis vinifera OX=29760 GN=CHIT3 PE=2 SV=1;
Os06g0229800	XP_015644246.1	PREDICTED: soluble starch synthase 2-3, chloroplastic/amyloplastic [Oryza sativa Japonica Group]	sp|Q0DDE3|SSY23_ORYSJ;	Soluble starch synthase 2-3, chloroplastic/amyloplastic OS=Oryza sativa subsp. japonica OX=39947 GN=SSII-3 PE=1 SV=1;
Os08g0387400	XP_015650922.1	PREDICTED: endoglucanase 20 [Oryza sativa Japonica Group]	sp|Q6ZA06|GUN20_ORYSJ;	Endoglucanase 20 OS=Oryza sativa subsp. japonica OX=39947 GN=GLU15 PE=2 SV=1;
Os10g0465700	XP_015613699.1	PREDICTED: uncharacterized protein LOC4348840 [Oryza sativa Japonica Group]	sp|Q9AV88|BAMY1_ORYSJ;	Beta-amylase 1, chloroplastic OS=Oryza sativa subsp. japonica OX=39947 GN=BAMY1 PE=1 SV=1;
Os09g0298100	XP_015612223.1	PREDICTED: pyrophosphate--fructose 6-phosphate 1-phosphotransferase subunit alpha isoform X2 [Oryza sativa Japonica Group]	sp|Q41140|PFPA_RICCO;	Pyrophosphate--fructose 6-phosphate 1-phosphotransferase subunit alpha OS=Ricinus communis OX=3988 GN=PFP-ALPHA PE=3 SV=1;
Os02g0745400	XP_015623438.1	PREDICTED: probable galacturonosyltransferase 9 [Oryza sativa Japonica Group]	sp|Q9FWA4|GAUT9_ARATH;	Probable galacturonosyltransferase 9 OS=Arabidopsis thaliana OX=3702 GN=GAUT9 PE=2 SV=1;
Os08g0445700	XP_015648062.1	PREDICTED: probable alpha,alpha-trehalose-phosphate synthase [UDP-forming] 9 [Oryza sativa Japonica Group]	sp|Q9LRA7|TPS9_ARATH;	Probable alpha,alpha-trehalose-phosphate synthase [UDP-forming] 9 OS=Arabidopsis thaliana OX=3702 GN=TPS9 PE=2 SV=1;
Os01g0736100	XP_015632478.1	PREDICTED: anthocyanidin 5,3-O-glucosyltransferase [Oryza sativa Japonica Group]	sp|Q4R1I9|ANGLT_ROSHC;	Anthocyanidin 5,3-O-glucosyltransferase OS=Rosa hybrid cultivar OX=128735 GN=RhGT1 PE=2 SV=1;
Os10g0467850	EEC67136.1	hypothetical protein OsI_33963 [Oryza sativa Indica Group]	sp|Q9AV71|CESA7_ORYSJ;	Cellulose synthase A catalytic subunit 7 [UDP-forming] OS=Oryza sativa subsp. japonica OX=39947 GN=CESA7 PE=2 SV=1;
Os10g0331600	BAT10365.1	Os10g0331600, partial [Oryza sativa Japonica Group]	sp|Q9SGA8|U83A1_ARATH;	UDP-glycosyltransferase 83A1 OS=Arabidopsis thaliana OX=3702 GN=UGT83A1 PE=2 SV=1;
Os07g0529000	XP_015644942.1	PREDICTED: isocitrate lyase [Oryza sativa Japonica Group]	sp|Q6Z6M4|ACEA_ORYSJ;	Isocitrate lyase OS=Oryza sativa subsp. japonica OX=39947 GN=ICL PE=1 SV=1;
Os04g0206600	XP_015635481.1	PREDICTED: UDP-glycosyltransferase 74F2 [Oryza sativa Japonica Group]	sp|Q7XT97|UGT79_ORYSJ;	UDP-glycosyltransferase 79 OS=Oryza sativa subsp. japonica OX=39947 GN=UGT79 PE=1 SV=2;
Os09g0504000	XP_015651224.1	PREDICTED: UDP-glucuronate 4-epimerase 6 [Oryza sativa Japonica Group]	sp|Q9LIS3|GAE6_ARATH;	UDP-glucuronate 4-epimerase 6 OS=Arabidopsis thaliana OX=3702 GN=GAE6 PE=1 SV=1;
Os05g0365700	EAY97891.1	hypothetical protein OsI_19809 [Oryza sativa Indica Group]	sp|B9FHH2|BGL20_ORYSJ;	Beta-glucosidase 20 OS=Oryza sativa subsp. japonica OX=39947 GN=BGLU20 PE=2 SV=1;
Os05g0578600	XP_015640758.1	PREDICTED: polygalacturonase At1g48100 [Oryza sativa Japonica Group]	sp|Q949Z1|PGLR4_ARATH;	Polygalacturonase At1g48100 OS=Arabidopsis thaliana OX=3702 GN=At1g48100 PE=2 SV=1;
Os04g0234600	XP_015633459.1	PREDICTED: sedoheptulose-1,7-bisphosphatase, chloroplastic [Oryza sativa Japonica Group]	sp|P46285|S17P_WHEAT;	Sedoheptulose-1,7-bisphosphatase, chloroplastic OS=Triticum aestivum OX=4565 PE=2 SV=1;
Os09g0478100	XP_015611685.1	PREDICTED: cellulose synthase-like protein E1 isoform X1 [Oryza sativa Japonica Group]	sp|Q651X7|CSLE1_ORYSJ;	Cellulose synthase-like protein E1 OS=Oryza sativa subsp. japonica OX=39947 GN=CSLE1 PE=2 SV=2;
Os04g0454200	XP_015634092.1	PREDICTED: sugar transport protein 5 [Oryza sativa Japonica Group]	sp|Q0JCR9|MST1_ORYSJ;	Sugar transport protein MST1 OS=Oryza sativa subsp. japonica OX=39947 GN=MST1 PE=2 SV=1;
Os07g0448600	EAZ03714.1	hypothetical protein OsI_25847 [Oryza sativa Indica Group]	sp|Q8GRI8|PIP25_ORYSJ;	Aquaporin PIP2-5 OS=Oryza sativa subsp. japonica OX=39947 GN=PIP2-5 PE=2 SV=1;
Os06g0288300	XP_015641684.1	PREDICTED: UDP-glycosyltransferase 708A6 [Oryza sativa Japonica Group]	sp|Q5VMI0|CGT_ORYSJ;	UDP-glucose:2-hydroxyflavanone C-glucosyltransferase OS=Oryza sativa subsp. japonica OX=39947 GN=CGT PE=3 SV=1;
Os01g0940800	AAD10383.1	beta-1,3-glucanase precursor [Oryza sativa Japonica Group]	sp|P15737|E13B_HORVU;	Glucan endo-1,3-beta-glucosidase GII OS=Hordeum vulgare OX=4513 PE=1 SV=1;
Os10g0565200	BAT12103.1	Os10g0565200 [Oryza sativa Japonica Group]	sp|O23553|BAM3_ARATH;	Beta-amylase 3, chloroplastic OS=Arabidopsis thaliana OX=3702 GN=BAM3 PE=1 SV=3;
Os01g0296200	BAS71688.1	Os01g0296200, partial [Oryza sativa Japonica Group]	sp|Q949Z1|PGLR4_ARATH;	Polygalacturonase At1g48100 OS=Arabidopsis thaliana OX=3702 GN=At1g48100 PE=2 SV=1;
Os01g0700100	XP_015619426.1	PREDICTED: bidirectional sugar transporter SWEET2b [Oryza sativa Japonica Group]	sp|Q5N8J1|SWT2B_ORYSJ;	Bidirectional sugar transporter SWEET2b OS=Oryza sativa subsp. japonica OX=39947 GN=SWEET2B PE=1 SV=1;
