# Supplementary material for: Sucrose Facilitates Rhizome Development of Perennial Rice (Oryza longistaminata)
Source: Int J Mol Sci. 2022 Nov 2;23(21):13396. doi: 10.3390/ijms232113396 (PMC9654561; doi:10.3390/ijms232113396)
Supplement: Supplementary file 1 [file ijms-23-13396-s001.zip › Table S8. genes in response to water of GO.xls]

## Sheet: 注释详情
gene id	NR_hit-name	NR_description	Swiss-Prot_hit-name	Swiss-Prot_description
Os06g0592500	XP_015641831.1	PREDICTED: multiprotein-bridging factor 1c [Oryza sativa Japonica Group]	sp|Q9LV58|MBF1C_ARATH;	Multiprotein-bridging factor 1c OS=Arabidopsis thaliana OX=3702 GN=MBF1C PE=1 SV=1;
Os11g0454200	XP_015617609.1	PREDICTED: dehydrin Rab16B [Oryza sativa Japonica Group]	sp|Q2R4Z5|DH16B_ORYSJ;	Dehydrin Rab16B OS=Oryza sativa subsp. japonica OX=39947 GN=RAB16B PE=2 SV=1;
Os01g0851700	XP_015621275.1	PREDICTED: alpha-glucan phosphorylase, H isozyme [Oryza sativa Japonica Group]	sp|Q9LKJ3|PHSH_WHEAT;	Alpha-glucan phosphorylase, H isozyme OS=Triticum aestivum OX=4565 PE=2 SV=1;
Os03g0131200	XP_015629749.1	PREDICTED: catalase-1 [Oryza sativa Japonica Group]	sp|Q43206|CATA1_WHEAT;	Catalase-1 OS=Triticum aestivum OX=4565 GN=CAT1 PE=2 SV=1;
Os07g0448100	XP_015644586.1	PREDICTED: aquaporin PIP2-4 [Oryza sativa Japonica Group]	sp|Q8GRT8|PIP24_ORYSJ;	Aquaporin PIP2-4 OS=Oryza sativa subsp. japonica OX=39947 GN=PIP2-4 PE=2 SV=1;
Os05g0213500	XP_015640707.1	PREDICTED: abscisic acid receptor PYL8 [Oryza sativa Japonica Group]	sp|Q84MC7|PYL9_ARATH;	Abscisic acid receptor PYL9 OS=Arabidopsis thaliana OX=3702 GN=PYL9 PE=1 SV=1;
Os08g0425200	XP_015648769.1	PREDICTED: uncharacterized protein LOC4345611 [Oryza sativa Japonica Group]	sp|Q94AU9|RBCX1_ARATH;	Chaperonin-like RBCX protein 1, chloroplastic OS=Arabidopsis thaliana OX=3702 GN=RBCX1 PE=1 SV=1;
Os03g0741100	XP_015631231.1	PREDICTED: transcription factor BHLH148 [Oryza sativa Japonica Group]	sp|Q75KV9|BH148_ORYSJ;	Transcription factor BHLH148 OS=Oryza sativa subsp. japonica OX=39947 GN=BHLH148 PE=1 SV=1;
Os02g0115700	XP_015625395.1	PREDICTED: catalase isozyme A [Oryza sativa Japonica Group]	sp|Q0E4K1|CATA1_ORYSJ;	Catalase isozyme A OS=Oryza sativa subsp. japonica OX=39947 GN=CATA PE=2 SV=1;
Os04g0521100	XP_015633686.1	PREDICTED: probable aquaporin PIP2-3 [Oryza sativa Japonica Group]	sp|Q7XUA6|PIP23_ORYSJ;	Probable aquaporin PIP2-3 OS=Oryza sativa subsp. japonica OX=39947 GN=PIP2-3 PE=2 SV=1;
Os10g0517500	XP_015614439.1	PREDICTED: methionine gamma-lyase [Oryza sativa Japonica Group]	sp|Q9SGU9|MGL_ARATH;	Methionine gamma-lyase OS=Arabidopsis thaliana OX=3702 GN=MGL PE=1 SV=1;
Os02g0823100	XP_015625572.1	PREDICTED: aquaporin PIP 1-3 [Oryza sativa Japonica Group]	sp|Q9SXF8|PIP13_ORYSJ;	Aquaporin PIP 1-3 OS=Oryza sativa subsp. japonica OX=39947 GN=PIP1-3 PE=2 SV=2;
Os07g0448200	BAT01302.1	Os07g0448200, partial [Oryza sativa Japonica Group]	sp|Q8GRT8|PIP24_ORYSJ;	Aquaporin PIP2-4 OS=Oryza sativa subsp. japonica OX=39947 GN=PIP2-4 PE=2 SV=1;
Os11g0167800	XP_015617282.1	PREDICTED: abscisic stress-ripening protein 3 [Oryza sativa Japonica Group]	------	------
Os11g0453900	XP_015617611.1	PREDICTED: dehydrin Rab16D [Oryza sativa Japonica Group]	sp|A2ZDX4|DH16D_ORYSI;	Dehydrin Rab16D OS=Oryza sativa subsp. indica OX=39946 GN=RAB16D PE=2 SV=1;
Os11g0454300	CAA68765.1	RAB21 protein [Oryza sativa Indica Group]	sp|Q2R4Z4|DHR21_ORYSJ;	Water stress-inducible protein Rab21 OS=Oryza sativa subsp. japonica OX=39947 GN=RAB21 PE=2 SV=1;
Os06g0601000	XP_015643619.1	PREDICTED: protein OVEREXPRESSOR OF CATIONIC PEROXIDASE 3 [Oryza sativa Japonica Group]	sp|Q8H0V5|OCP3_ARATH;	Protein OVEREXPRESSOR OF CATIONIC PEROXIDASE 3 OS=Arabidopsis thaliana OX=3702 GN=OCP3 PE=1 SV=1;
