# Supplementary material for: Sucrose Facilitates Rhizome Development of Perennial Rice (Oryza longistaminata)
Source: Int J Mol Sci. 2022 Nov 2;23(21):13396. doi: 10.3390/ijms232113396 (PMC9654561; doi:10.3390/ijms232113396)
Supplement: Supplementary file 1 [file ijms-23-13396-s001.zip › Table S9. genes in carbohydrate transport metabolism KEGG pathway.xls]

## Sheet: 注释详情 (2)
gene id	NR_hit-name	NR_description	Swiss-Prot_hit-name	Swiss-Prot_description
Os06g0320200	XP_015644259.1	PREDICTED: beta-glucosidase 24 [Oryza sativa Japonica Group]	sp|Q5Z9Z0|BGL24_ORYSJ;	Beta-glucosidase 24 OS=Oryza sativa subsp. japonica OX=39947 GN=BGLU24 PE=2 SV=1;
Os09g0255000	XP_015612576.1	PREDICTED: LOW QUALITY PROTEIN: beta-fructofuranosidase, insoluble isoenzyme 7-like [Oryza sativa Japonica Group]	sp|Q0J360|INV7_ORYSJ;	Beta-fructofuranosidase, insoluble isoenzyme 7 OS=Oryza sativa subsp. japonica OX=39947 GN=CIN7 PE=2 SV=1;
Os10g0565150	XP_015614593.1	PREDICTED: beta-amylase 3, chloroplastic [Oryza sativa Japonica Group]	sp|O23553|BAM3_ARATH;	Beta-amylase 3, chloroplastic OS=Arabidopsis thaliana OX=3702 GN=BAM3 PE=1 SV=3;
Os01g0851700	XP_015621275.1	PREDICTED: alpha-glucan phosphorylase, H isozyme [Oryza sativa Japonica Group]	sp|Q9LKJ3|PHSH_WHEAT;	Alpha-glucan phosphorylase, H isozyme OS=Triticum aestivum OX=4565 PE=2 SV=1;
Os07g0616800	XP_015644807.1	PREDICTED: sucrose synthase 3 [Oryza sativa Japonica Group]	sp|Q43009|SUS3_ORYSJ;	Sucrose synthase 3 OS=Oryza sativa subsp. japonica OX=39947 GN=SUS3 PE=1 SV=2;
Os08g0520900	XP_015650242.1	PREDICTED: isoamylase 1, chloroplastic [Oryza sativa Japonica Group]	sp|D0TZF0|ISOA1_ORYSJ;	Isoamylase 1, chloroplastic OS=Oryza sativa subsp. japonica OX=39947 GN=ISA1 PE=1 SV=1;
Os06g0726400	AWB14957.1	starch branching enzyme 1 [Oryza sativa]	sp|Q01401|GLGB_ORYSJ;	1,4-alpha-glucan-branching enzyme, chloroplastic/amyloplastic OS=Oryza sativa subsp. japonica OX=39947 GN=SBE1 PE=1 SV=2;
Os06g0160700	XP_015644241.1	PREDICTED: soluble starch synthase 1, chloroplastic/amyloplastic [Oryza sativa Japonica Group]	sp|Q0DEC8|SSY1_ORYSJ;	Soluble starch synthase 1, chloroplastic/amyloplastic OS=Oryza sativa subsp. japonica OX=39947 GN=Os06g0160700 PE=1 SV=1;
Os02g0528200	ACE88265.1	rice starch branching enzyme [Oryza sativa Japonica Group]	sp|Q08047|GLGB_MAIZE;	1,4-alpha-glucan-branching enzyme 2, chloroplastic/amyloplastic OS=Zea mays OX=4577 GN=SBE1 PE=1 SV=1;
Os07g0412100	XP_015647210.1	PREDICTED: granule-bound starch synthase 1b, chloroplastic/amyloplastic [Oryza sativa Japonica Group]	sp|Q8LL05|SSG1B_HORVU;	Granule-bound starch synthase 1b, chloroplastic/amyloplastic;
Os09g0530250	XP_015651341.1	PREDICTED: endoglucanase 23 [Oryza sativa Japonica Group]	sp|Q69NF5|GUN23_ORYSJ;	Endoglucanase 23 OS=Oryza sativa subsp. japonica OX=39947 GN=GLU12 PE=2 SV=1;
Os05g0144900	AAT93996.1	putative sucrose phosphatase [Oryza sativa Japonica Group]	sp|A3AZW5|SPP3_ORYSJ;	Probable sucrose-phosphatase 3 OS=Oryza sativa subsp. japonica OX=39947 GN=SPP3 PE=3 SV=1;
Os01g0919400	XP_015621705.1	PREDICTED: probable sucrose-phosphate synthase 1 [Oryza sativa Japonica Group]	sp|A2WYE9|SPSA1_ORYSI;	Probable sucrose-phosphate synthase 1 OS=Oryza sativa subsp. indica OX=39946 GN=SPS1 PE=2 SV=2;
Os02g0790500	BAD19111.1	putative alpha,alpha-trehalose-phosphate synthase [Oryza sativa Japonica Group]	sp|Q9LRA7|TPS9_ARATH;	Probable alpha,alpha-trehalose-phosphate synthase [UDP-forming] 9 OS=Arabidopsis thaliana OX=3702 GN=TPS9 PE=2 SV=1;
Os05g0580000	XP_015640472.1	PREDICTED: glucose-1-phosphate adenylyltransferase large subunit, chloroplastic/amyloplastic [Oryza sativa Japonica Group]	sp|Q688T8|GLGL3_ORYSJ;	Glucose-1-phosphate adenylyltransferase large subunit 3, chloroplastic/amyloplastic OS=Oryza sativa subsp. japonica OX=39947 GN=AGPL3 PE=1 SV=1;
Os05g0187100	XP_015637554.1	PREDICTED: hexokinase-7 [Oryza sativa Japonica Group]	sp|Q1WM16|HXK7_ORYSJ;	Hexokinase-7 OS=Oryza sativa subsp. japonica OX=39947 GN=HXK7 PE=2 SV=2;
Os08g0414700	XP_015649990.1	PREDICTED: probable alpha,alpha-trehalose-phosphate synthase [UDP-forming] 10 [Oryza sativa Japonica Group]	sp|O80738|TPS10_ARATH;	Probable alpha,alpha-trehalose-phosphate synthase [UDP-forming] 10 OS=Arabidopsis thaliana OX=3702 GN=TPS10 PE=2 SV=1;
Os03g0141200	XP_015632708.1	PREDICTED: beta-amylase 1, chloroplastic [Oryza sativa Japonica Group]	sp|Q10RZ1|BAMY2_ORYSJ;	Beta-amylase 2, chloroplastic OS=Oryza sativa subsp. japonica OX=39947 GN=BAMY2 PE=1 SV=1;
Os05g0393700	XP_015637296.1	PREDICTED: isoamylase 2, chloroplastic [Oryza sativa Japonica Group]	sp|Q6AU80|ISOA2_ORYSJ;	Isoamylase 2, chloroplastic OS=Oryza sativa subsp. japonica OX=39947 GN=ISA2 PE=1 SV=1;
Os10g0189100	XP_015614961.1	PREDICTED: phosphoglucomutase, chloroplastic [Oryza sativa Japonica Group]	sp|Q9M4G5|PGMP_SOLTU;	Phosphoglucomutase, chloroplastic OS=Solanum tuberosum OX=4113 GN=PGMP PE=2 SV=1;
Os09g0298200	XP_015612224.1	PREDICTED: glucose-1-phosphate adenylyltransferase small subunit, chloroplastic/amyloplastic-like [Oryza sativa Japonica Group]	sp|Q69T99|GLGS1_ORYSJ;	Glucose-1-phosphate adenylyltransferase small subunit 1, chloroplastic/amyloplastic OS=Oryza sativa subsp. japonica OX=39947 GN=AGPS1 PE=1 SV=1;
Os11g0236100	XP_015617674.1	PREDICTED: probable sucrose-phosphate synthase 5 isoform X1 [Oryza sativa Japonica Group]	sp|Q53JI9|SPSA5_ORYSJ;	Probable sucrose-phosphate synthase 5 OS=Oryza sativa subsp. japonica OX=39947 GN=SPS5 PE=2 SV=1;
Os09g0469400	BAF25347.1	Os09g0469400 [Oryza sativa Japonica Group]	sp|B9G434|ISOA3_ORYSJ;	Isoamylase 3, chloroplastic OS=Oryza sativa subsp. japonica OX=39947 GN=ISA3 PE=2 SV=1;
Os10g0553300	EAY79464.1	hypothetical protein OsI_34594 [Oryza sativa Indica Group]	sp|Q9FWQ2|TPP2_ORYSJ;	Probable trehalose-phosphate phosphatase 2 OS=Oryza sativa subsp. japonica OX=39947 GN=TPP2 PE=1 SV=1;
Os03g0749650	AAL58976.1	putative exohydrolase [Oryza sativa Japonica Group]	sp|Q23892|GLUA_DICDI;	Lysosomal beta glucosidase OS=Dictyostelium discoideum OX=44689 GN=gluA PE=1 SV=2;
Os01g0813800	BAS74897.1	Os01g0813800, partial [Oryza sativa Japonica Group]	sp|Q8RZL1|BGL03_ORYSJ;	Beta-glucosidase 3 OS=Oryza sativa subsp. japonica OX=39947 GN=BGLU3 PE=2 SV=2;
Os05g0522250	XP_015639323.1	PREDICTED: hexokinase-5 [Oryza sativa Japonica Group]	sp|Q5W676|HXK5_ORYSJ;	Hexokinase-5 OS=Oryza sativa subsp. japonica OX=39947 GN=HXK5 PE=2 SV=1;
Os06g0229800	XP_015644246.1	PREDICTED: soluble starch synthase 2-3, chloroplastic/amyloplastic [Oryza sativa Japonica Group]	sp|Q0DDE3|SSY23_ORYSJ;	Soluble starch synthase 2-3, chloroplastic/amyloplastic OS=Oryza sativa subsp. japonica OX=39947 GN=SSII-3 PE=1 SV=1;
Os10g0465700	XP_015613699.1	PREDICTED: uncharacterized protein LOC4348840 [Oryza sativa Japonica Group]	sp|Q9AV88|BAMY1_ORYSJ;	Beta-amylase 1, chloroplastic OS=Oryza sativa subsp. japonica OX=39947 GN=BAMY1 PE=1 SV=1;
Os08g0445700	XP_015648062.1	PREDICTED: probable alpha,alpha-trehalose-phosphate synthase [UDP-forming] 9 [Oryza sativa Japonica Group]	sp|Q9LRA7|TPS9_ARATH;	Probable alpha,alpha-trehalose-phosphate synthase [UDP-forming] 9 OS=Arabidopsis thaliana OX=3702 GN=TPS9 PE=2 SV=1;
Os05g0365700	EAY97891.1	hypothetical protein OsI_19809 [Oryza sativa Indica Group]	sp|B9FHH2|BGL20_ORYSJ;	Beta-glucosidase 20 OS=Oryza sativa subsp. japonica OX=39947 GN=BGLU20 PE=2 SV=1;
Os10g0565200	BAT12103.1	Os10g0565200 [Oryza sativa Japonica Group]	sp|O23553|BAM3_ARATH;	Beta-amylase 3, chloroplastic OS=Arabidopsis thaliana OX=3702 GN=BAM3 PE=1 SV=3;
